# Supplementary material for: Environmental stability of untreated neutral metalliferous mine drainage sludge after 100 years of weathering
Source: Environ Geochem Health. 2025 Nov 7;47(12):555. doi: 10.1007/s10653-025-02865-3 (PMC12594640; doi:10.1007/s10653-025-02865-3)
Supplement: Supplementary file 1 — Supplementary file1 (XLSX 1769 KB) [file 10653_2025_2865_MOESM1_ESM.xlsx]

## Sheet: Table S1
PXRF DATA
Type	Duration	Units	Flags	SAMPLE	LOCATION	As	As Error	Pb	Pb Error	Cu	Cu Error	Cd	Cd Error	Mg	Mg Error	P	P Error	S	S Error	Cl	Cl Error	K	K Error	Ca	Ca Error	Ti	Ti Error	V	V Error	Cr	Cr Error	Mn	Mn Error	Fe	Fe Error	Zn	Zn Error	Ba	Ba Error
					Detection limit	4		5		10		10		3500								45		40				10		10		35		25		7		35
TestAll Geo	122.36	ppm	-8mm	BB I 1	Bibiela profile I	2907.77	154.12	29466.1	349.79	69.89	20.52	49.69	7.17	5980.76	3819.18	1865.61	189.73	21589.5	272.6	1455.23	47.24	4906.2	302.09	8497.66	532.8	108.79	67.15	174.88	35.85	1053.37	100.32	110884	906.69	< LOD	238.4	< LOD	16.87	295.42	193.32
TestAll Geo	122.1	ppm	-8mm	BB I 2		2190.13	261.59	61212.4	920.63	53.58	27.88	52.23	10.92	< LOD	13079.8	1968.83	217.23	28764	354.77	1667.92	56.29	5739.96	390.16	1456.25	392.05	189.57	76.24	189.68	47.58	1284.99	124.13	209292	1956.94	< LOD	355.08	< LOD	20.38	803.85	297.07
TestAll Geo	123.33	ppm	-8mm	BB I 3		792.86	341.69	81184.3	1436.02	< LOD	84.04	196.47	18.2	< LOD	9007.89	1302.42	197.26	24511	323.1	1459.2	52.8	5338.61	385.86	14282.6	856.17	194.69	73.86	237.62	49.25	3600.18	191.22	222193	2427.93	< LOD	404.67	< LOD	27.3	758.48	487.64
TestAll Geo	122.31	ppm	-8mm	BB I 4		1121.4	288.65	58160	981.14	< LOD	54.79	96.55	12.44	< LOD	7839.58	1253.47	198.75	16909.2	262.5	1185.69	50.32	8381.07	444.8	1405.61	393.69	221.47	77.21	276.6	46.84	2286.59	163.72	226128	2341.93	< LOD	411.46	< LOD	23.7	547.84	354.23
TestAll Geo	123.64	ppm	-8mm	BB I 5		1516.81	271.53	61946.6	966.31	< LOD	43.7	91.7	12.96	< LOD	8286.6	1151.15	199.63	16814.3	257.78	1274.73	52.2	9153.43	487.53	1611.36	428.45	296.78	85.78	232.91	52.36	1516.55	131.72	246349	2341.22	< LOD	382.55	< LOD	21.74	649.62	331.67
TestAll Geo	122.17	ppm	-8mm	BB II 1	Bibiela profile II	2169.34	113.99	20532.6	221.04	54.92	17.62	64.62	7.69	< LOD	5206.36	2683.17	201.19	14826.1	221.97	1315.37	46.52	5625.13	317.58	11055.2	596.89	2321.74	121.33	199.25	61.09	185.41	35.71	4845.38	150.92	109268	791.2	11345	135.82	207.93	41.35
TestAll Geo	122.85	ppm	-8mm	BB II 1 bis		2094.55	122.18	20522	234.05	74.59	19.4	55.11	6.88	< LOD	8434.1	2620.45	190.13	14520.7	213.56	1295.54	44.23	5660.74	313.74	11078.9	576.77	2122.93	119.48	143.19	60.11	150.67	34.71	4798.01	161.55	108395	827.48	11284.7	143.4	239.54	38.16
TestAll Geo	122.79	ppm	-8mm	BB II 2		1218.28	161.11	30700.2	384.14	45.02	21.09	57.2	8.15	6287.29	3576.47	2163.8	175.04	16845.7	227.02	1249.46	41.87	5590.47	320.55	4866.27	432.47	2899.92	125.34	195.91	60.49	177.3	35.71	3050.6	146.13	136556	1115.49	10346.1	153.09	328.1	48.7
TestAll Geo	121.9	ppm	-8mm	BB II 2 bis		1114.25	148.79	30557.8	363.13	38.54	19.14	65.8	8.43	< LOD	5195.6	2038.82	172.16	17063.3	227.01	1155.38	40.81	5414.81	307.8	4437.58	420.97	2765.96	124.89	152.85	60.23	186.02	33.84	2714.46	130.51	134405	1065.64	10232	143.83	382.94	49.62
TestAll Geo	123.72	ppm	-8mm	BB II 3		1140.61	225.36	39160	615.15	< LOD	64.38	47.94	10.7	8632.96	4797.29	1114.31	181.37	14923.9	230.23	1138.19	45.1	8147.97	433.33	1017.95	348.83	4539.46	164.33	219.14	74.57	266.6	46.63	2798.8	162.18	231252	2154.97	19207.6	314.23	184.11	66.74
TestAll Geo	122.74	ppm	-8mm	BB II 3 bis		920.02	224.29	38946.1	611.18	< LOD	42.32	47.62	10.48	13988.8	4938.49	1228.64	181.3	14971.7	228.44	1132.78	44.63	8103.67	432.28	1043.27	356.45	4373.31	164.61	245.51	75.83	276.31	46.1	2804.53	162.57	229144	2119.5	18899.5	309.12	122.24	64.84
TestAll Geo	123.08	ppm	-8mm	BB II 4		615.59	255.88	49251	794.17	< LOD	54.03	85	12.71	12750	4748.7	1108.12	176.92	12683.4	208.17	1035.44	43.99	7518.35	422.25	1161.53	362.62	5459.79	183.34	252.12	81.04	245.94	47.11	1486.49	139.95	230705	2263.85	13650.1	247.33	249.12	72.87
TestAll Geo	122.24	ppm	-8mm	BB II 4 bis		487.4	255.57	49720.2	798.59	< LOD	45.1	84.36	12.56	9075.52	4795.47	1142.16	183.49	12753.7	214.07	1019.73	45.4	7859.97	433.14	1091.86	367.58	5445.33	187.96	229.58	83.38	242.57	47.55	1518.24	140.28	232556	2273.29	13723.4	247.44	219.02	72.21
TestAll Geo	121.08	ppm	-8mm	BB II 5		< LOD	2297.98	48892.4	3076.42	< LOD	216.87	73.98	12.81	< LOD	9781.72	1159.85	188.43	12625.5	432.22	977.31	55.49	6893.42	472	1390.35	383.48	4902.7	253.55	171.9	79.82	262.53	49.27	1173.01	552.06	239728	9327.79	14975	1070.3	300.38	72.99
TestAll Geo	121.35	ppm	-8mm	BB II 5 bis		< LOD	1928.23	49575.1	3105.22	< LOD	210.97	81.87	13.4	< LOD	10023.7	1043.17	190.35	12381.8	423.23	1031.91	57.53	7030.57	474.65	1655.62	388.57	4972.08	256.47	215.08	81.7	278.82	48.89	1152.28	547.57	240168	9278.08	15175.7	1074.15	174.85	71.34
TestAll Geo	122.31	ppm	-8mm	BB III 1	Bibiela profile III	2435.9	101.82	19388.7	184.96	79.83	15.69	53.17	6.14	< LOD	4317.08	2505.35	176.45	15210.6	211.37	1094.6	40.35	4065.97	237.84	10248	486.04	1309.87	84.15	71.94	42.61	115.26	26.84	3705.32	129.37	60278	472.7	13143.8	114.55	59.56	32.75
TestAll Geo	123.51	ppm	-8mm	BB III 1 bis		2454.01	103.33	19446.9	198.01	99.49	21.1	< LOD	7.62	< LOD	4095.97	2511.41	167.55	15703.5	207.69	1131.14	38.68	5341.53	238.25	10212.3	483.82	1757.84	100.21	< LOD	62.22	117.72	18.21	4285.66	158.67	59988.3	506.65	13167	115.87	< LOD	27.69
TestAll Geo	123.42	ppm	-8mm	BB III 2		1599.12	132.88	26090.7	287.19	59.84	18.2	59.62	7.02	< LOD	5113.07	2285.34	161.94	16633.5	213.42	1250.94	38.86	4182.13	258.88	6430.11	438.03	1810.81	94.21	106.66	46.34	114.69	29.25	3501.77	143.99	87603.7	708.69	9369.49	124.11	176.12	39.08
TestAll Geo	123.45	ppm	-8mm	BB III 2 bis		1444.7	130.95	25981	282.29	46.53	17.54	67.57	7.07	6434.32	2953.92	2358.87	162.84	16629.3	214.08	1260.41	38.98	4040.52	244	6022.04	415.6	1572.74	91.8	89.32	45.84	106.34	27.57	3576.04	144.18	86873.9	705.29	9367.21	122.87	186.03	38.02
TestAll Geo	123.56	ppm	-8mm	BB III 3		833.48	293.47	55292.2	972.26	< LOD	74.77	85.77	13.37	< LOD	7991.96	1205.76	182.48	16459.1	249.76	1084.91	46.22	8210.83	451.48	< LOD	542.13	4724.01	181.86	243.9	83.02	305.7	49.67	2703.09	174.68	264949	2773.37	23619.5	420.54	331.32	76.9
TestAll Geo	122.21	ppm	-8mm	BB III 3 bis		1226.96	295.32	55103.6	973.58	< LOD	48.27	87.5	13.35	13698.6	5671.19	1188.9	185.81	16661.4	254.9	1070.16	47.1	7931.4	452.33	760.28	359.63	4783.49	181.85	218.24	82.43	276.65	51.15	2767.09	176.75	263096	2754	23344.4	417.28	274.82	76.46
TestAll Geo	122.6	ppm	-8mm	BB III 4		559.8	232.14	30267.3	563.65	< LOD	76.14	212.48	16.96	< LOD	11878.1	1070.18	174.51	10297.6	198.03	1068.42	45.68	5011.79	390.56	3456.82	483.6	2386.86	142.95	237.63	76.52	273.64	54.97	4410.73	200.31	324129	3165.81	41559.8	705.78	134.34	71.46
TestAll Geo	122.75	ppm	-8mm	BB III 4 bis		457.14	231.03	30301.6	559.77	< LOD	52.46	213.52	17.47	< LOD	8459.74	1201.6	175.39	10449	198.45	1039.38	45.14	5071.17	387.15	3134.95	478.28	2348.3	139.26	151.87	72.48	301.81	54.2	4512.35	201.19	322105	3127.6	41510.6	700.6	< LOD	109.2
TestAll Geo	123.37	ppm	-8mm	BB III 5		466	212.6	36508.6	561.43	< LOD	53.84	69.15	10.88	< LOD	6085.98	1083.66	178.33	10388.5	186.56	935.14	42.63	8112.77	433.25	1264.55	366.31	5865.16	185.94	280.36	81.36	321	47.19	867.88	119.33	242817	2211.17	11934.7	212.97	139.76	62.28
TestAll Geo	122.16	ppm	-8mm	BB III 5 bis		466.27	209.39	36431.7	551.6	< LOD	48.61	73.04	10.99	8830.84	4712.32	1137.78	186.07	10348	191.69	986.21	44.83	8688.52	443.03	1233.16	356.71	5688.86	184.49	281.46	81.68	288.68	46.03	825.54	116.31	242216	2171.42	11778.1	207.7	126.42	62.42
Standards
		As	As Error	Pb	Pb Error	Cu	Cu Error	Cd	Cd Error	Mg	Mg Error	K	K Error	Ca	Ca Error	V	V Error	Cr	Cr Error	Mn	Mn Error	Fe	Fe Error	Zn	Zn Error	Ba	Ba Error
NIST 2709a
		10.32	2.2	16.72	2.46	27.5	6.64	<10		3679.25	1603.84	18112.4	244.01	21720.3	384.52	102.92	18.57	145.12	9.17	497.44	32.45	37376.5	213.15	95.65	5.5	353.9	21.54
		9.13	3.18	19.3	3.62	26.6	9.63	<10		5288	2724.95	20309.2	386.36	23934.6	604.74	109.66	26.44	154.24	13.12	452.13	45.36	38294.6	307.91	95.57	7.9	<35
		9.71	3.17	16.57	3.56	30.17	9.78	<10		5385.12	2522.55	18549.3	364.39	22163.4	572.79	125.27	27.22	157.11	13.59	507.65	47.43	37635.4	310.57	94.54	7.96	332.21	32.13
		12.04	3.22	16.4	3.51	32.04	9.91	<10		9368.49	2768	18695	362.93	23249.4	565.28	121.46	25.23	164.79	12.98	519.22	47.53	38095.6	311.57	100.84	8.16	<35
measured	mean	10.3		17.2475		29.0775				5930.22		18916.5		22766.9		114.827		155.315		494.11		37850.5		96.65		343.055
	sd	1.08915		1.19041		2.15618				2097.51		832.204		874.046		8.96559		7.03725		25.4325		363.423		2.45838		10.845
certified	mean	10.5		17.3		33.9		0.371		14600		21100		19100		110		130		529		30000		103		979
	sd	0.3		0.1		0.5		0.002		200		600		900		11		9		18		700		4		28
	relative error%	1.90476		0.303468		14.2257				59.3821		10.3484		-19.1986		-4.38864		-19.4731		6.59546		-26.1684		6.16505		64.9586
NIST 2710a
		1752.38	51.91	5818.92	59.22	3548.1	60.15	14.15	5.84	<3500		22568	462.04	7794.82	176.71	80.11	26.77	70.6	12.92	2205.27	101.16	46609.4	403.68	4600.03	59.41	300.66	40.75
		1824.41	52.53	5880.69	59.72	3573.69	60.54	18.88	5.79	<3500		22471.6	457.04	7675.75	177.63	89.13	27.2	113.25	22.37	2354.06	103.96	47862.6	411.46	4707.62	60.29	292.21	39.47
		1848.65	51.04	5624.94	57.65	3574.09	59.72	16.29	5.68	<3500		21711.2	434.64	7639.92	173.98	105.09	26.06	110.95	21.53	2265.7	101.14	47457.4	403.77	4642.73	59.06	320.27	39.41
measured	mean	1808.48		5774.85		3565.29		16.44				22250.2		7703.5		91.4433		98.2667		2275.01		47309.8		4650.13		304.38
	sd	40.8844		108.961		12.1586		1.93393				383.224		66.2113		10.3284		19.5858		61.099		522.17		44.2337		11.7536
certified	mean	1540		5520		3420		12.3		7340		21700		9640		82		23		2140		43200		4180		792
	sd	100		30		50		0.3		3800		1300		450		9		6		60		800		150		36
	relative error%	-17.4338		-4.61685		-4.24834		-33.6585				-2.53568		20.0882		-11.5163		-327.246		-6.30888		-9.51347		-11.247		61.5682
NIST 2711a
		108.72	19.69	1717.15	28.51	122.65	13.07	49.94	5.79	<3500		24152.5	400.94	27066.3	613.09	61.16	21.64	67.14	10.35	604.25	51.31	30422.1	284.23	396.24	15.02	<35
		120.51	20.1	1758.89	29.19	136.99	13.43	48.51	5.4	<3500		24312.3	390.6	27410	598.3	83.82	23.79	73.38	11.11	624.28	52.27	30721.1	288.54	407.24	15.37	<35
		146.9	19.93	1746.65	28.78	134.86	13.32	47.26	5.5	<3500		24400.1	403.27	29243.3	619.9	112.78	23.35	89.18	11.36	640.2	52.03	31661.2	290.41	439.83	15.73	<35
measured	mean	125.377		1740.9		131.5		48.57				24288.3		27906.5		85.92		76.5667		622.91		30934.8		414.437
	sd	15.9623		17.5192		6.31802		1.09493				102.484		955.585		21.126		9.27565		14.7085		527.978		18.5088
certified	mean	107		1400		140		54.1		10700		25300		24200		80.7		52.3		675		28200		414		730
	sd	5		10		2		0.5		600		1000		600		5.7		2.9		18		400		11		15
	relative error%	-17.1745		-24.3498		6.07143		10.2218				3.99885		-15.3162		-6.4684		-46.399		7.71704		-9.6979		-0.105475
Duplicates
mean values	As	Pb	Cu	Cd	Mg	P	S	Cl	K	Ca	Ti	V	Cr	Mn	Fe	Zn	Ba
BB II 1	2131.95	20527.3	64.755	59.865		2651.81	14673.4	1305.45	5642.93	11067	2222.34	171.22	168.04	4821.69	108831	11314.9	223.735
BB II 2	1166.26	30629	41.78	61.5	6287.29	2101.31	16954.5	1202.42	5502.64	4651.93	2832.94	174.38	181.66	2882.53	135480	10289.1	355.52
BB II 3	1030.32	39053.1		47.78	11310.9	1171.47	14947.8	1135.49	8125.82	1030.61	4456.39	232.325	271.455	2801.66	230198	19053.5	153.175
BB II 4	551.495	49485.6		84.68	10912.8	1125.14	12718.5	1027.59	7689.16	1126.69	5452.56	240.85	244.255	1502.37	231631	13686.8	234.07
BB II 5		49233.7		77.925		1101.51	12503.6	1004.61	6961.99	1522.98	4937.39	193.49	270.675	1162.64	239948	15075.4	237.615
BB III 1	2444.95	19417.8	89.66	53.17		2508.38	15457	1112.87	4703.75	10230.1	1533.86	71.94	116.49	3995.49	60133.1	13155.4	59.56
BB III 2	1521.91	26035.8	53.185	63.595	6434.32	2322.11	16631.4	1255.68	4111.32	6226.07	1691.78	97.99	110.515	3538.9	87238.8	9368.35	181.075
BB III 3	1030.22	55197.9		86.635	13698.6	1197.33	16560.2	1077.54	8071.11	760.28	4753.75	231.07	291.175	2735.09	264023	23482	303.07
BB III 4	508.47	30284.4		213		1135.89	10373.3	1053.9	5041.48	3295.89	2367.58	194.75	287.725	4461.54	323117	41535.2	134.34
BB III 5	466.135	36470.1		71.095	8830.84	1110.72	10368.2	960.675	8400.65	1248.86	5777.01	280.91	304.84	846.71	242517	11856.4	133.09
Standard Deviation (σ)	As	Pb	Cu	Cd	Mg	P	S	Cl	K	Ca	Ti	V	Cr	Mn	Fe	Zn	Ba
BB II 1	52.8845	7.48826	13.9088	6.72459		44.3497	215.95	14.0219	25.1801	16.7655	140.58	39.6404	24.5649	33.4956	617.474	42.6668	22.3516
BB II 2	73.5603	100.643	4.58205	6.08112		88.3742	153.831	66.5246	124.21	303.13	94.724	30.448	6.16597	237.687	1521.11	80.6597	38.7777
BB II 3	155.981	151.25		0.226274	3787.14	80.8435	33.8138	3.82545	31.3248	17.9039	117.486	18.6464	6.86601	4.05172	1490.59	217.817	43.7487
BB II 4	90.644	331.824		0.452548	2598.24	24.0699	49.7237	11.1086	241.562	49.2641	10.2248	15.9382	2.38295	22.4506	1308.4	51.8097	21.2839
BB II 5		482.742		5.57907		82.5052	172.315	38.608	96.9797	187.574	49.0591	30.5329	11.5188	14.6583	311.382	141.923	88.7631
BB III 1	12.8057	41.1748	13.9017			4.28507	348.533	25.8377	901.957	25.2225	316.763		1.73948	410.362	204.835	16.4261
BB III 2	109.191	77.5555	9.41159	5.6215		51.9936	2.94864	6.6963	100.133	288.549	168.341	12.2612	5.90434	52.5168	516.082	1.6122	7.00743
BB III 3	278.232	133.389		1.22329		11.9218	143.026	10.4298	197.587		42.0587	18.1444	20.5415	45.2548	1310.13	194.476	39.9515
BB III 4	72.5916	24.2467		0.735391		92.928	107.098	20.5344	41.988	227.596	27.266	60.6415	19.9192	71.8562	1431.41	34.7967
BB III 5	0.190919	54.3907		2.75065		38.2686	28.6166	36.1119	407.117	22.1961	124.663	0.777817	22.8537	29.9389	425.487	110.733	9.4328
2Standard Deviation (2σ)
BB II 1	105.769	14.9765	27.8176	13.4492		88.6995	431.901	28.0439	50.3601	33.531	281.16	79.2808	49.1298	66.9913	1234.95	85.3336	44.7033
BB II 2	147.121	201.285	9.1641	12.1622		176.748	307.662	133.049	248.421	606.259	189.448	60.896	12.3319	475.374	3042.21	161.319	77.5555
BB II 3	311.961	302.5		0.452548	7574.27	161.687	67.6277	7.6509	62.6497	35.8079	234.972	37.2928	13.732	8.10344	2981.18	435.634	87.4974
BB II 4	181.288	663.648		0.905097	5196.49	48.1398	99.4475	22.2173	483.124	98.5283	20.4495	31.8764	4.7659	44.9013	2616.8	103.619	42.5678
BB II 5		965.484		11.1581		165.01	344.63	77.2161	193.959	375.148	98.1181	61.0657	23.0375	29.3166	622.763	283.847	177.526
BB III 1	25.6114	82.3497	27.8034			8.57013	697.066	51.6754	1803.91	50.445	633.525		3.47897	820.725	409.669	32.8522
BB III 2	218.383	155.111	18.8232	11.243		103.987	5.89727	13.3926	200.267	577.098	336.682	24.5225	11.8087	105.034	1032.16	3.22441	14.0149
BB III 3	556.465	266.777		2.44659		23.8436	286.053	20.8597	395.174		84.1174	36.2887	41.0829	90.5097	2620.27	388.951	79.9031
BB III 4	145.183	48.4934		1.47078		185.856	214.197	41.0688	83.976	455.193	54.5321	121.283	39.8384	143.712	2862.82	69.5934
BB III 5	0.381838	108.781		5.50129		76.5372	57.2332	72.2239	814.233	44.3922	249.326	1.55563	45.7074	59.8778	850.975	221.466	18.8656
Relative Standard Deviation (RSD)
BB II 1	2.48058	0.0364796	21.4791	11.2329		1.67243	1.47171	1.0741	0.446223	0.15149	6.32577	23.1517	14.6185	0.694686	0.567367	0.377086	9.99023
BB II 2	6.30734	0.328586	10.9671	9.888		4.20567	0.907318	5.53256	2.25729	6.51622	3.34367	17.4607	3.39424	8.24577	1.12275	0.783936	10.9073
BB II 3	15.1391	0.387294		0.473575	33.4823	6.901	0.226213	0.3369	0.385497	1.73722	2.63635	8.026	2.52934	0.144618	0.647524	1.14318	28.5613
BB II 4	16.4361	0.670546		0.534422	23.8092	2.13928	0.390955	1.08104	3.14159	4.37245	0.187522	6.61747	0.975599	1.49435	0.564866	0.378539	9.09297
BB II 5		0.98051		7.15954		7.49019	1.37812	3.84309	1.39299	12.3162	0.993624	15.7801	4.25557	1.26077	0.129771	0.941426	37.3559
BB III 1	0.52376	0.212047	15.5049			0.17083	2.25485	2.32172	19.1753	0.246551	20.6514		1.49325	10.2706	0.340635	0.124862
BB III 2	7.17463	0.29788	17.696	8.83953		2.23907	0.0177293	0.533283	2.43555	4.63453	9.95055	12.5127	5.34257	1.48399	0.591574	0.017209	3.8699
BB III 3	27.0071	0.241655		1.41201		0.9957	0.863674	0.967934	2.44807		0.884748	7.85232	7.05468	1.6546	0.49622	0.828192	13.1823
BB III 4	14.2765	0.0800632		0.345254		8.18107	1.03244	1.94842	0.832851	6.90547	1.15164	31.1381	6.923	1.61057	0.443001	0.0837764
BB III 5	0.0409578	0.149137		3.86897		3.44539	0.276002	3.75902	4.84626	1.77731	2.15791	0.276892	7.49695	3.53591	0.175447	0.933947	7.08754

## Sheet: Table S2
EDXRF DATA
	Mg	Al	Si	P	K	Ca	Ti	Mn	Fe
	%	%	%	%	%	%	%	%	%
BBI-1a	0.1155	4.8128	13.1691	0.1291	0.7234	1.265	0.4252	0.1825	17.5097
BBI-1b	0.136	4.892	13.0928	0.1341	0.7322	1.2521	0.4135	0.1921	17.59
BBI-1c	0.095	4.7336	13.0165	0.1316	0.7412	1.2393	0.402	0.173	17.4294
BBI-1average	0.1155	4.8128	13.0928	0.1316	0.732267	1.25213	0.413567	0.182533	17.5097
BBI-2a	0.0652	5.9171	11.885	0.1167	0.7601	0.2943	0.405	0.1761	27.1067
BBI-2b	0.0711	5.882	11.8513	0.1186	0.74	0.286	0.4031	0.1776	27.1004
BBI-2c	0.0681	5.8996	11.868	0.1148	0.75	0.2902	0.4041	0.179	27.0941
BBI-2average	0.0681333	5.89957	11.8681	0.1167	0.750033	0.290167	0.404067	0.177567	27.1004
BBI-3a	0.3739	4.9694	9.9986	0.1023	0.6395	1.8211	0.3516	0.428	28.0941
BBI-3b	0.3783	5.0019	9.8372	0.1015	0.6298	1.7914	0.3525	0.4255	28.1716
BBI-3c	0.3695	4.9372	10.1645	0.1019	0.6346	1.7618	0.3534	0.423	28.2491
BBI-3average	0.3739	4.9695	10.0001	0.1019	0.634633	1.79143	0.3525	0.4255	28.1716
BBI-4a	0.0911	7.8321	11.7273	0.0993	1.0117	0.2601	0.4986	0.2456	26.8321
BBI-4b	0.0922	7.8622	11.7049	0.0997	1.0003	0.2602	0.4963	0.2446	26.7055
BBI-4c	0.0899	7.8924	11.6827	0.1002	0.9891	0.2602	0.501	0.2464	26.5794
BBI-4average	0.0910667	7.86223	11.705	0.0997333	1.00037	0.260167	0.498633	0.245533	26.7057
BBI-5a	0.1034	7.8901	11.4845	0.1001	1.0242	0.27	0.5412	0.1795	28.1257
BBI-5b	0.103	7.9776	11.1937	0.1034	1.0369	0.2631	0.5301	0.1775	27.6767
BBI-5c	0.1039	8.0651	11.3388	0.1067	1.0497	0.2666	0.5355	0.1785	27.9012
BBI-5average	0.103433	7.9776	11.339	0.1034	1.03693	0.266567	0.5356	0.1785	27.9012
QC/QA
Standard
		Mg	Al	Si	P	K	Ca	Ti	Mn	Fe
NIST 2711a	measured	1.1	7.48	30.1	0.105	2.7	3.1	0.32	0.074	3.19
NIST 2711a	certified	1.05	6.53	30.44	0.086	2.45	2.88	0.306	0.0638	2.89
	error	-0.05	-0.95	0.34	-0.019	-0.25	-0.22	-0.014	-0.0102	-0.3
	relative error	-4.7619	-14.5482	1.11695	-22.093	-10.2041	-7.63889	-4.57516	-15.9875	-10.3806
Duplicates
BBI-1	Standard Deviation (σ)	0.0205	0.0792	0.0763	0.0025	0.00890019	0.01285	0.0116001	0.00955004	0.0803
	2Standard Deviation (2σ)	0.041	0.1584	0.1526	0.005	0.0178004	0.0257001	0.0232003	0.0191001	0.0803
	Relative Standard Deviation (RSD)	17.7489	1.64561	0.582763	1.8997	1.21543	1.02625	2.8049	5.23195	0.458603
BBI-2	Standard Deviation (σ)	0.00295014	0.01755	0.0168502	0.0019	0.01005	0.0041501	0.000950438	0.00145029	0.0063
	2Standard Deviation (2σ)	0.00172251	0.0101518	0.00967075	0.0019	0.00578315	0.00241531	0.000567972	0.000818083	0.00363731
	Relative Standard Deviation (RSD)	4.32995	0.29748	0.141979	1.62811	1.33995	1.43025	0.235218	0.816757	0.0232469
BBI-3	Standard Deviation (σ)	0.0044	0.0323501	0.163655	0.0004	0.00485009	0.02965	0.0009	0.0025	0.0775
	2Standard Deviation (2σ)	0.0044	0.03235	0.163651	0.00023094	0.00278095	0.0170992	0.000519615	0.00144338	0.0447446
	Relative Standard Deviation (RSD)	1.17679	0.650973	1.63654	0.392542	0.764234	1.6551	0.255319	0.587544	0.2751
BBI-4	Standard Deviation (σ)	0.00115036	0.03015	0.0223001	0.000450925	0.0113001	5.7735e-05	0.00235018	0.00090185	0.12635
	2Standard Deviation (2σ)	0.00115004	0.0174264	0.0128365	0.00027955	0.00648565	1.9245e-05	0.00235002	0.000900206	0.072852
	Relative Standard Deviation (RSD)	1.26321	0.383479	0.190518	0.452131	1.1296	0.0221916	0.471324	0.367302	0.473121
BBI-5	Standard Deviation (σ)	0.000450925	0.0875	0.1454	0.0033	0.01275	0.00345012	0.00555068	0.001	0.2245
	2Standard Deviation (2σ)	0.000450103	0.0505181	0.0838313	0.00190526	0.00738048	0.00201117	0.00314696	0.00057735	0.129615
	Relative Standard Deviation (RSD)	0.435957	1.09682	1.2823	3.19149	1.22959	1.29428	1.03635	0.560224	0.804625
Method details:
Equipment used: Epsilon 3 spectrometer (PANalytical, Almelo, The Netherlands) with a Rh target X-ray tube with 50 µm Be window and a maximum power of 9 W. The spectrometer is equipped with a thermoelectrically cooled silicon drift detector (SDD) with an 8 µm Be window and a resolution of 135 eV at 5.9 keV. The quantitative analysis was performed using Omnian software based on fundamental paramete…

## Sheet: Table S3
ICP-MS/OES DATA
				Be	Ti	V	Cr	Mn	Co	Ni	Cu	Zn	As	Y	Rb	Sr	Zr	Mo	Mo	Ag	Cd	Sn	Sb	Ba	La	Ce	Nd	Tl	Pb	Th	U
			Sample no	ppm	ppm	ppm	ppm	ppm	ppm	ppm	ppm	ppm	ppm	ppm	ppm	ppm	ppm	ppm	ppm	ppm	ppm	ppm	ppm	ppm	ppm	ppm	ppm	ppm	ppm	ppm	ppm
26	BBI-1	Technosol	26	1.20558	1250.65	40.0212	38.4472	584.299	5.03739	18.7321	58.6912	6868.65	223.929	8.22185	15.7198	57.5004	56.0637	13.6372	1.99121	24.516	65.0065	9.53264	23.3163	1645.11	13.3143	25.4984	11.5692	4.60355	20009.9	4.05403	2.91431
27	BBI-2	Technosol	27	3.00436	2732.68	77.4619	56.1431	1065.39	8.93013	32.8169	54.4367	14909.9	592.713	5.14393	8.27815	26.0569	103.775	26.0863	4.85561	72.0149	39.4418	5.27511	45.4784	366.318	8.09845	21.9011	8.53945	5.79005	54604.2	3.03419	7.43352
28	BBI-3	sludge	28	1.81018	2514.38	61.6153	47.8647	2768.45	11.1046	31.7792	37.7407	40220.8	678.152	13.3044	8.35223	20.9772	99.4924	24.6366	3.22846	97.6894	208.312	2.24237	45.3847	140.971	21.0168	42.9668	19.3009	5.29864	87232.9	5.93144	6.71374
29	BBI-4	sludge	29	2.75261	3902.58	100.403	66.0571	1914.86	13.881	37.3544	41.9036	18783.3	713.612	6.32476	18.8346	20.6748	127.843	30.0184	3.6387	90.5588	111.786	3.02533	48.486	161.65	14.0164	38.2076	13.9744	8.90462	55860.2	4.42007	9.51616
30	BBI-5	sludge	30	2.63635	4121.65	103.519	63.9956	1226.32	11.4234	38.3331	40.5986	18224.9	713.636	5.9406	17.335	20.4323	139.689	32.5996	3.67641	93.3573	93.9026	3.09865	50.2887	149.164	14.0223	35.5043	13.376	8.98986	54402.6	4.18602	9.40857
QC/QA
Standard
31	NIST 2710a	measured	31	1.59734	2759.1	71.8958	16.9926	1900.33	5.36413	6.97223	3159.57	4210.84	1552.58	7.96511	17.3497	113.208	61.7437	19.1533	6.64272	40.2722	12.2317	8.31133	52.7012	294.797	13.0179	31.4873	12.6655	1.34145	5009.35	10.226	8.06548
32	NIST 2710a	measured	32	1.96232	2797.83	73.6714	17.059	1877.86	5.17034	7.39416	3165.89	4203.7	1571.83	9.45727	19.1422	181.039	59.8681	18.8408	6.88449	43.3119	12.7606	8.74346	54.3038	504.909	13.8768	23.1343	13.591	1.34924	5313.24	11.6882	7.8617
	NIST 2710a	certified				82	23	2140	5.99	8	3420	4180	1540											792					5500
31	NIST 2710a	error				-10.1042	-6.00741	-239.674	-0.625873	-1.02777	-260.435	30.8351	12.5766											-497.203					-490.654
32	NIST 2710a	error				-8.32859	-5.94103	-262.141	-0.819657	-0.605838	-254.107	23.7024	31.8332											-287.091					-186.757
31	NIST 2710a	relative error				-12.3222	-26.1192	-11.1997	-10.4486	-12.8471	-7.61505	0.737682	0.816664											-62.7782					-8.92098
32	NIST 2710a	relative error				-10.1568	-25.8306	-12.2496	-13.6838	-7.57297	-7.43003	0.567042	2.06709											-36.2489					-3.39558
Duplicates
23	BE-4		23	0.147052	488.261	2.91461	2.41407	31.2755	0.431468	0.430605	1.96803	436.988	8.90388	1.4657	15.215	12.3478	66.4036	12.8274	-0.688885	0.16211	4.41343	0.0716646	0.317042	91.1215	2.62475	8.68063	2.30711	0.297343	60.145	0.98293	0.461057
23	BE-4		23 duplicate	0.1742	550.752	4.02804	5.79607	37.0281	0.462442	0.846001	0.967232	446.104	8.21148	0.121481	14.4456	0.685673	77.3566	15.5173	-0.331656	0.212584	4.61175	2.90186	0.329539	56.2358	0.464802	0.97558	0.468042	0.313709	11.8625	0.329948	0.330756
	Mean			0.160626	519.507	3.47133	4.10507	34.1518	0.446955	0.638303	1.46763	441.546	8.55768	0.793593	14.8303	6.51672	71.8801	14.1724	-0.510271	0.187347	4.51259	1.48676	0.323291	73.6786	1.54478	4.8281	1.38757	0.305526	36.0037	0.656439	0.395906
	Standard Deviation (σ)			0.0191965	44.1872	0.787314	2.39143	4.06772	0.0219018	0.29373	0.707668	6.44601	0.489599	0.950509	0.544032	8.24634	7.74498	1.90203	0.252599	0.0356906	0.140234	2.00125	0.00883697	24.6679	1.52732	5.44829	1.30042	0.0115728	34.1408	0.461728	0.0921367
	2Standard Deviation (2σ)			0.038393	88.3744	1.57463	4.78287	8.13543	0.0438037	0.58746	1.41534	12.892	0.979197	1.90102	1.08806	16.4927	15.49	3.80407	0.505198	0.0713811	0.280467	4.0025	0.0176739	49.3358	3.05463	10.8966	2.60083	0.0231456	68.2817	0.923457	0.184273
	Relative Standard Deviation (RSD)			11.9511	8.50561	22.6805	58.2556	11.9107	4.90023	46.0173	48.2185	1.45987	5.72116	119.773	3.66838	126.541	10.7749	13.4207	-49.503	19.0505	3.10761	134.605	2.73345	33.4804	98.8697	112.845	93.7186	3.78783	94.8258	70.3384	23.2723
24	BE-5		24	2.20918	380.026	3.26072	0.451032	33.3699	0.349857	0.0601508	2.35955	385.061	10.3165	1.25784	14.2215	14.8541	43.3115	8.23833	-0.451295	0.125379	3.89623	0.100929	0.00590962	93.5574	1.83416	7.074	1.66226	0.169574	16.4893	0.719551	0.320437
24	BE-5		24 duplicate	3.4469	376.749	3.25421	1.70723	23.7311	0.373997	0.254484	1.46282	388.467	9.43794	0.399794	14.7706	0.220382	42.612	8.31746	-0.341188	0.126397	4.00693	0.0929147	0.317185	67.743	0.656353	1.01131	0.595164	0.179884	24.2861	0.286046	0.277565
	Mean			2.82804	378.388	3.25747	1.07913	28.5505	0.361927	0.157317	1.91119	386.764	9.87721	0.828819	14.496	7.53726	42.9618	8.27789	-0.396242	0.125888	3.95158	0.096922	0.161547	80.6502	1.24526	4.04266	1.12871	0.174729	20.3877	0.502799	0.299001
	Standard Deviation (σ)			0.875202	2.31703	0.0046036	0.888267	6.81569	0.0170699	0.137415	0.634079	2.40823	0.621216	0.606733	0.388288	10.3476	0.494592	0.0559541	0.0778578	0.000719505	0.0782744	0.00566716	0.220105	18.2535	0.832836	4.28697	0.754549	0.00729037	5.51312	0.306535	0.030315
	2Standard Deviation (2σ)			1.7504	4.63407	0.0092072	1.77653	13.6314	0.0341399	0.274829	1.26816	4.81646	1.24243	1.21347	0.776577	20.6953	0.989184	0.111908	0.155716	0.00143901	0.156549	0.0113343	0.44021	36.507	1.66567	8.57394	1.5091	0.0145807	11.0262	0.613069	0.06063
	Relative Standard Deviation (RSD)			30.9473	0.612344	0.141324	82.3131	23.8724	4.71641	87.3485	33.1772	0.622661	6.28938	73.2045	2.67859	137.286	1.15124	0.675946	-19.6491	0.571545	1.98084	5.84714	136.248	22.633	66.8807	106.043	66.8505	4.17238	27.0414	60.9657	10.1388

## Sheet: Descr. S1
The tests were performed using a linear laboratory shaker (GFL 3018, Germany) at a speed corresponding to 60 revolutions per minute. Each time after the tests were completed, the samples were centrifuged using a Universal 320R centrifuge (Hettich Zentrifugen, Germany) for 5 min at 4,000 rpm. After centrifugation, the samples were filtered using 0.20 µm pore filters (Carl Roth Gmbh, Germany). Afte…

## Sheet: Table S4
pH-STATIC LEACHING EN-14997
Solution Label	Ag	Al	As	Ba	Ca	Cd	Co	Cr	Cu	Fe	K	Mg	Mn	Mo	Na	Ni	P	Pb	S	Sb	Si	Sr	Tl	V	Zn
	mg/l	mg/l	mg/l	mg/l	mg/l	mg/l	mg/l	mg/l	mg/l	mg/l	mg/l	mg/l	mg/l	mg/l	mg/l	mg/l	mg/l	mg/l	mg/l	mg/l	mg/l	mg/l	mg/l	mg/l	mg/l
Detection Limit	˂0,01	˂0,05	˂0,05	˂0,002	˂0,001	˂0,004	˂0,01	˂0,01	˂0,01	˂0,005	˂0,05	˂0,001	˂0,001	˂0,01	˂0,05	˂0,01	˂0,03	˂0,03	˂0,2	˂0,03	˂0,02	˂0,002	˂0,01	˂0,006	˂0,002
BBI-2-A	0.0814	72.07	0.0167	5.5032	1053	15.88	0.0239	0.0525	1.1294	90.48	18.15	583	136	˂0,01	6.059	0.3614	0.0284	7741	0.6145	˂0,03	80.7	0.6541	˂0,01	˂0,006	2151
BBI-2-B	0.1011	71.38	0.0101	5.4943	1008	15.73	0.0256	0.0519	1.0946	82.83	9.2973	571	128	˂0,01	3.4391	0.361	0.0199	7354	0.5623	˂0,03	78.3	0.6484	˂0,01	˂0,006	2066
BBI-3-A	˂0,01	26.76	0.0108	3.7823	579	14.79	0.2707	˂0,01	0.3702	0.2451	8.7065	320	59.8	˂0,01	3.8309	0.2904	0.0257	5861	0.5949	˂0,03	41.5	0.5245	˂0,01	˂0,006	1782
BBI-3-B	˂0,01	24.14	0.008	3.5581	511	14.49	0.2117	˂0,01	0.3498	0.2961	7.8368	280	55.4	˂0,01	2.3996	0.2852	0.0365	5543	0.5576	˂0,03	40.5	0.4978	˂0,01	˂0,006	1740
BBI-4-A	˂0,01	1.239	0.0051	2.7787	15.24	11.96	0.115	˂0,01	0.0617	0.0115	8.3607	68.62	29.8	˂0,01	1.3143	0.2069	0.0394	2047	0.4056	˂0,03	21.9	0.3172	˂0,01	˂0,006	1270
BBI-4-B	˂0,01	1.472	0.0047	2.7049	14.17	11.52	0.108	˂0,01	0.07	0.0121	7.3557	65.3	28.7	˂0,01	1.2818	0.1986	0.0461	1896	0.4298	˂0,03	22.1	0.3018	˂0,01	˂0,006	1202
BBI-5-A	˂0,01	0.036	˂0,05	2.811	69.85	5.5201	0.0168	˂0,01	0.0041	0.0009	7.2921	25.58	7.9596	˂0,01	0.9977	0.0697	0.0255	76.4	0.4525	˂0,03	8.8245	0.1632	˂0,01	˂0,006	403
BBI-5-B	˂0,01	0.0349	˂0,05	2.8413	73.12	5.5079	0.0171	˂0,01	0.0041	0.0011	6.9786	25.35	7.935	˂0,01	1.045	0.0708	0.0279	75.3	0.4708	˂0,03	8.8154	0.1648	˂0,01	˂0,006	393
BBI-6-A	˂0,01	0.012	˂0,05	0.7009	24.66	0.6916	˂0,01	˂0,01	0.0009	0.0013	5.5661	8.9115	0.8244	˂0,01	0.7876	0.01	˂0,03	0.8143	1.3515	˂0,03	3.8079	0.058	˂0,01	˂0,006	28.3
BBI-6-B	˂0,01	0.0128	˂0,05	0.8335	27.56	0.8543	˂0,01	˂0,01	0.0012	0.0011	5.3149	9.6848	0.9825	˂0,01	0.8505	0.0107	˂0,03	1.08	1.2393	˂0,03	4.0052	0.0645	˂0,01	˂0,006	36.5
BBI-7-A	˂0,01	0.0356	˂0,05	0.0818	3.0404	0.0191	˂0,01	˂0,01	0.002	0.0221	3.5543	1.2948	0.0325	˂0,01	45.1	˂0,01	˂0,03	0.1472	3.9066	˂0,03	2.5733	0.0077	˂0,01	˂0,006	0.6561
BBI-7-B	˂0,01	0.1122	˂0,05	0.0936	3.4537	0.0277	˂0,01	˂0,01	0.0016	0.081	3.0267	1.4893	0.0404	˂0,01	22.1	˂0,01	˂0,03	0.1277	3.5752	˂0,03	2.7466	0.0087	˂0,01	˂0,006	0.9051
BBI-8-A	0.0099	0.3297	˂0,05	0.0245	0.7718	0.0025	˂0,01	˂0,01	0.0053	0.3327	4.3812	0.3318	0.0062	˂0,01	55.8	˂0,01	˂0,03	0.3223	4.5402	˂0,03	2.2704	0.0022	˂0,01	˂0,006	0.5538
BBI-8-B	0.0083	0.7091	˂0,05	0.0305	0.9096	0.0034	˂0,01	˂0,01	0.0041	0.5814	2.6964	0.4299	0.0082	˂0,01	48.8	˂0,01	˂0,03	0.3046	4.3415	˂0,03	2.4238	0.0024	˂0,01	˂0,006	0.6282
BBI-9-A	0.0311	5.4356	0.0142	0.0203	0.3011	0.0023	˂0,01	0.0077	0.019	3.9092	2.6639	0.421	0.0114	0.0042	93.54	0.003	0.0751	0.4899	5.6033	˂0,03	10.2041	0.0022	˂0,01	0.0071	1.3908
BBI-9-B	0.0331	6.1726	0.0146	0.0194	0.2257	0.0026	˂0,01	0.0081	0.0194	4.488	2.4968	0.4245	0.013	0.0035	92.04	0.0037	0.0668	0.5335	5.5894	˂0,03	11.28	0.0022	˂0,01	0.0081	1.5318
BBI-10-A	0.1041	9.932	0.0331	0.0323	0.6601	0.008	˂0,01	0.0142	0.0833	6.8115	3.165	0.6807	0.0388	0.0116	205	0.1073	0.2245	1.7543	6.4947	˂0,03	17.46	0.0037	˂0,01	0.0135	2.7456
BBI-10-B	0.1042	9.2658	0.0319	0.0315	0.6411	0.0076	˂0,01	0.0136	0.0812	6.3204	2.8884	0.6446	0.0221	0.0076	196	0.0075	0.2184	1.6527	6.5707	˂0,03	16.31	0.0036	˂0,01	0.0127	2.5207
BBI-11-A	0.2344	4.6055	0.0754	0.0153	2.6266	0.0112	˂0,01	0.0064	0.2489	3.3756	3.5634	0.3062	0.0224	0.0109	706	0.0074	0.4264	4.0633	8.9945	˂0,03	8.3887	0.0098	˂0,01	0.0054	1.363
BBI-11-B	0.2582	5.8869	0.0762	0.0193	2.5264	0.0124	˂0,01	0.0079	0.2591	4.2758	3.301	0.3703	0.0254	0.0107	665	0.0067	0.4383	4.4516	8.9555	˂0,03	10.504	0.0099	˂0,01	0.0068	1.7144
BBI-12-A	0.1903	6.7594	1.0129	0.0441	2.1475	0.0161	˂0,01	0.0035	0.4771	1.4794	4.8427	0.059	0.0214	0.011	2024	0.0105	1.3227	35.5	10.5084	˂0,03	3.4679	0.0101	˂0,01	0.0015	4.0999
BBI-12-B	0.2092	6.7912	0.8975	0.0477	2.1921	0.0156	˂0,01	0.0034	0.4865	1.7005	5.589	0.0702	0.0239	0.0113	1845	0.0106	1.2657	32.2	10.5733	˂0,03	3.891	0.0105	˂0,01	0.0019	3.4126
BBI-N-A	˂0,01	0.0103	˂0,05	0.1867	6.798	0.0911	˂0,01	˂0,01	0.0009	0.0074	3.6232	2.8586	0.1433	˂0,01	1.4278	˂0,01	˂0,03	0.2412	2.5009	˂0,03	2.9356	0.0168	˂0,01	˂0,006	3.2408
BBI-N-B	˂0,01	0.0093	˂0,05	0.2014	7.1853	0.0939	˂0,01	˂0,01	0.001	0.0028	3.2896	2.9926	0.1285	˂0,01	1.0156	˂0,01	˂0,03	0.2322	2.6325	˂0,03	2.9836	0.0176	˂0,01	˂0,006	3.1912
QC/QA
Blank
Blank N	˂0,01	˂0,05	˂0,05	0.0026	0.045	˂0,004	˂0,01	˂0,01	˂0,01	˂0,005	0.5949	0.0075	˂0,001	˂0,01	0.0493	˂0,01	˂0,03	0.0223	˂0,2	˂0,03	0.0091	˂0,002	˂0,01	˂0,006	0.0104
Blank 2	˂0,01	˂0,05	˂0,05	0.0151	0.1594	˂0,004	˂0,01	˂0,01	˂0,01	0.0118	0.2283	0.0303	˂0,001	˂0,01	0.0432	˂0,01	˂0,03	1.7542	˂0,2	˂0,03	0.0193	˂0,002	˂0,01	˂0,006	0.1443
Blank 12	˂0,01	˂0,05	˂0,05	0.002	˂0,001	˂0,004	˂0,01	˂0,01	˂0,01	0.008	0.3532	˂0,001	˂0,001	˂0,01	329	˂0,01	˂0,03	0.18	˂0,2	˂0,03	0.0521	˂0,002	˂0,01	˂0,006	0.0072
Standards
1643f measured	0.0006	0.1354	0.0616	0.4817	26.6829	0.0058	0.0217	0.0176	0.0206	0.0875	1.8253	6.7024	0.0364	0.1201	18.26	0.0584	˂0,03	0.018	0.1092	0.0575	0.0241	0.3034	0.0534	0.0331	0.0721
1643f certified	nd	0.1338	0.05742	0.5182	29.43	0.00589	0.0253	0.0185	0.02166	0.09344	1.9326	7.454	0.03714	0.1153	18.83	0.0598	nd	0.018488	nd	0.05545	nd	0.314	0.006892	0.03607	0.0744
error		-0.0016	-0.00418	0.0365	2.7471	9e-05	0.0036	0.0009	0.00106	0.00594	0.1073	0.7516	0.00074	-0.0048	0.57	0.0014		0.000488		-0.00205		0.0106	-0.046508	0.00297	0.0023
relative error		-1.19581	-7.27969	7.04361	9.33435	1.52801	14.2292	4.86486	4.89381	6.35702	5.55211	10.0832	1.99246	-4.16305	3.02708	2.34114		2.63955		-3.69702		3.3758	-674.811	8.23399	3.0914
1640a measured	0.0075	0.0581	0.0093	0.1451	4.9338	0.0039	0.0183	0.0392	0.0842	0.036	0.5926	1.0011	0.0405	0.0465	3.1518	0.0258	˂0,03	0.0134	1.4601	0.0064	4.6352	0.1226	0.048	0.0133	0.0553
1640a certified	nd	0.053	0.008075	0.1518	nd	0.003992	0.02024	0.04054	0.08575	0.0368	nd	nd	0.04039	0.0456	nd	0.02532	nd	0.012101	nd	0.005105	nd	0.12603	0.001619	0.01505	0.05564
error		-0.0051	-0.001225	0.0067		9.2e-05	0.00194	0.00134	0.00155	0.0008			-0.00011	-0.0009		-0.00048		-0.001299		-0.001295		0.00343	-0.046381	0.00175	0.00034
relative error		-9.62264	-15.1703	4.4137		2.30461	9.58498	3.30538	1.80758	2.17391			-0.272345	-1.97368		-1.89573		-10.7347		-25.3673		2.72157	-2864.79	11.6279	0.611071
Duplicates
mean values
BBI-2	0.09125	71.725	0.0134	5.49875	1030.5	15.805	0.02475	0.0522	1.112	86.655	13.7236	577	132	˂0,01	4.74905	0.3612	0.02415	7547.5	0.5884	˂0,03	79.5	0.65125	˂0,01	˂0,006	2108.5
BBI-3	˂0,01	25.45	0.0094	3.6702	545	14.64	0.2412	˂0,01	0.36	0.2706	8.27165	300	57.6	˂0,01	3.11525	0.2878	0.0311	5702	0.57625	˂0,03	41	0.51115	˂0,01	˂0,006	1761
BBI-4	˂0,01	1.3555	0.0049	2.7418	14.705	11.74	0.1115	˂0,01	0.06585	0.0118	7.8582	66.96	29.25	˂0,01	1.29805	0.20275	0.04275	1971.5	0.4177	˂0,03	22	0.3095	˂0,01	˂0,006	1236
BBI-5	˂0,01	0.03545	˂0,05	2.82615	71.485	5.514	0.01695	˂0,01	0.0041	0.001	7.13535	25.465	7.9473	˂0,01	1.02135	0.07025	0.0267	75.85	0.46165	˂0,03	8.81995	0.164	˂0,01	˂0,006	398
BBI-6	˂0,01	0.0124	˂0,05	0.7672	26.11	0.77295	˂0,01	˂0,01	0.00105	0.0012	5.4405	9.29815	0.90345	˂0,01	0.81905	0.01035	˂0,03	0.94715	1.2954	˂0,03	3.90655	0.06125	˂0,01	˂0,006	32.4
BBI-7	˂0,01	0.0739	˂0,05	0.0877	3.24705	0.0234	˂0,01	˂0,01	0.0018	0.05155	3.2905	1.39205	0.03645	˂0,01	33.6	˂0,01	˂0,03	0.13745	3.7409	˂0,03	2.65995	0.0082	˂0,01	˂0,006	0.7806
BBI-8	0.0091	0.5194	˂0,05	0.0275	0.8407	0.00295	˂0,01	˂0,01	0.0047	0.45705	3.5388	0.38085	0.0072	˂0,01	52.3	˂0,01	˂0,03	0.31345	4.44085	˂0,03	2.3471	0.0023	˂0,01	˂0,006	0.591
BBI-9	0.0321	5.8041	0.0144	0.01985	0.2634	0.00245	˂0,01	0.0079	0.0192	4.1986	2.58035	0.42275	0.0122	0.00385	92.79	0.00335	0.07095	0.5117	5.59635	˂0,03	10.742	0.0022	˂0,01	0.0076	1.4613
BBI-10	0.10415	9.5989	0.0325	0.0319	0.6506	0.0078	˂0,01	0.0139	0.08225	6.56595	3.0267	0.66265	0.03045	0.0096	200.5	0.0574	0.22145	1.7035	6.5327	˂0,03	16.885	0.00365	˂0,01	0.0131	2.63315
BBI-11	0.2463	5.2462	0.0758	0.0173	2.5765	0.0118	˂0,01	0.00715	0.254	3.8257	3.4322	0.33825	0.0239	0.0108	685.5	0.00705	0.43235	4.25745	8.975	˂0,03	9.44635	0.00985	˂0,01	0.0061	1.5387
BBI-12	0.19975	6.7753	0.9552	0.0459	2.1698	0.01585	˂0,01	0.00345	0.4818	1.58995	5.21585	0.0646	0.02265	0.01115	1934.5	0.01055	1.2942	33.85	10.5408	˂0,03	3.67945	0.0103	˂0,01	0.0017	3.75625
BBI-N	˂0,01	0.0098	˂0,05	0.19405	6.99165	0.0925	˂0,01	˂0,01	0.00095	0.0051	3.4564	2.9256	0.1359	˂0,01	1.2217	˂0,01	˂0,03	0.2367	2.5667	˂0,03	2.9596	0.0172	˂0,01	˂0,006	3.216
Standard Deviation (σ)
BBI-2	0.01393	0.487904	0.0046669	0.00629325	31.8198	0.106066	0.00120208	0.000424264	0.0246073	5.40937	6.2598	8.48528	5.65685		1.85255	0.000282843	0.00601041	273.65	0.036911		1.69706	0.00403051			60.1041
BBI-3		1.85262	0.0019799	0.158533	48.0833	0.212132	0.0417193		0.014425	0.0360624	0.614971	28.2843	3.11127		1.01208	0.00367696	0.00763675	224.86	0.0263751		0.707107	0.0188798			29.6985
BBI-4		0.164756	0.000282843	0.0521845	0.756604	0.311127	0.00494975		0.00586899	0.000424264	0.710642	2.34759	0.777817		0.022981	0.00586899	0.00473762	106.773	0.017112		0.141421	0.0108894			48.0833
BBI-5		0.000777817		0.0214253	2.31224	0.0086267	0.000212132		0	0.000141421	0.221678	0.162635	0.0173948		0.0334462	0.000777817	0.00169706	0.777817	0.0129401		0.00643467	0.00113137			7.07107
BBI-6		0.000565685		0.0937624	2.05061	0.115046			0.000212132	0.000141421	0.177625	0.546806	0.111794		0.044477	0.000494975		0.187878	0.0793374		0.139512	0.00459619			5.79828
BBI-7		0.0541644		0.00834386	0.292247	0.00608112			0.000282843	0.0416486	0.37307	0.137532	0.00558614		16.2635			0.0137886	0.234335		0.122542	0.000707107			0.17607
BBI-8	0.00113137	0.268276		0.00424264	0.0974393	0.000636396			0.000848528	0.175857	1.19133	0.0693672	0.00141421		4.94975			0.0125158	0.140502		0.10847	0.000141421			0.0526087
BBI-9	0.00141421	0.521138	0.000282843	0.000636396	0.0533159	0.000212132		0.000282843	0.000282843	0.409273	0.118158	0.00247487	0.00113137	0.000494975	1.06066	0.000494975	0.00586899	0.0308299	0.00982878		0.760776	0		0.000707107	0.0997021
BBI-10	7.07107e-05	0.471075	0.000848528	0.000565685	0.013435	0.000282843		0.000424264	0.00148492	0.34726	0.195586	0.0255266	0.0118087	0.00282843	6.36396	0.0705693	0.00431335	0.071842	0.0537401		0.813173	7.07107e-05		0.000565685	0.159028
BBI-11	0.0168291	0.906087	0.000565685	0.00282843	0.0708521	0.000848528		0.00106066	0.00721249	0.636538	0.185545	0.0453255	0.00212132	0.000141421	28.9914	0.000494975	0.00841457	0.27457	0.0275772		1.49574	7.07107e-05		0.000989949	0.248477
BBI-12	0.0133643	0.022486	0.0816001	0.00254558	0.031537	0.000353553		7.07107e-05	0.0066468	0.156341	0.527714	0.0079196	0.00176777	0.000212132	126.572	7.07107e-05	0.0403051	2.33345	0.0458912		0.299177	0.000282843		0.000282843	0.485994
BBI-N		0.000707107		0.0103945	0.273862	0.0019799			7.07107e-05	0.00325269	0.235891	0.0947523	0.0104652		0.291469			0.00636396	0.0930553		0.0339411	0.000565685			0.0350725
2Standard Deviation (2σ)
BBI-2	0.02786	0.975807	0.00933381	0.0125865	63.6396	0.212132	0.00240416	0.000848528	0.0492146	10.8187	12.5196	16.9706	11.3137		3.7051	0.000565685	0.0120208	547.301	0.0738219		3.39411	0.00806102			120.208
BBI-3		3.70524	0.0039598	0.317067	96.1665	0.424264	0.0834386		0.02885	0.0721249	1.22994	56.5685	6.22254		2.02416	0.00735391	0.0152735	449.72	0.0527502		1.41421	0.0377595			59.397
BBI-4		0.329512	0.000565685	0.104369	1.51321	0.622254	0.00989949		0.011738	0.000848528	1.42128	4.69519	1.55563		0.0459619	0.011738	0.00947523	213.546	0.034224		0.282843	0.0217789			96.1665
BBI-5		0.00155563		0.0428507	4.62448	0.0172534	0.000424264		0	0.000282843	0.443356	0.325269	0.0347897		0.0668923	0.00155563	0.00339411	1.55563	0.0258801		0.0128693	0.00226274			14.1421
BBI-6		0.00113137		0.187525	4.10122	0.230093			0.000424264	0.000282843	0.35525	1.09361	0.223587		0.088954	0.000989949		0.375757	0.158675		0.279024	0.00919239			11.5966
BBI-7		0.108329		0.0166877	0.584494	0.0121622			0.000565685	0.0832972	0.746139	0.275065	0.0111723		32.5269			0.0275772	0.46867		0.245083	0.00141421			0.352139
BBI-8	0.00226274	0.536553		0.00848528	0.194879	0.00127279			0.00169706	0.351715	2.38267	0.138734	0.00282843		9.89949			0.0250316	0.281004		0.21694	0.000282843			0.105217
BBI-9	0.00282843	1.04228	0.000565685	0.00127279	0.106632	0.000424264		0.000565685	0.000565685	0.818547	0.236315	0.00494975	0.00226274	0.000989949	2.12132	0.000989949	0.011738	0.0616597	0.0196576		1.52155	0		0.00141421	0.199404
BBI-10	0.000141421	0.942149	0.00169706	0.00113137	0.0268701	0.000565685		0.000848528	0.00296985	0.69452	0.391171	0.0510531	0.0236174	0.00565685	12.7279	0.141139	0.0086267	0.143684	0.10748		1.62635	0.000141421		0.00113137	0.318057
BBI-11	0.0336583	1.81217	0.00113137	0.00565685	0.141704	0.00169706		0.00212132	0.014425	1.27308	0.37109	0.0906511	0.00424264	0.000282843	57.9828	0.000989949	0.0168291	0.549139	0.0551543		2.99149	0.000141421		0.0019799	0.496955
BBI-12	0.0267286	0.044972	0.1632	0.00509117	0.0630739	0.000707107		0.000141421	0.0132936	0.312683	1.05543	0.0158392	0.00353553	0.000424264	253.144	0.000141421	0.0806102	4.6669	0.0917825		0.598354	0.000565685		0.000565685	0.971989
BBI-N		0.00141421		0.0207889	0.547725	0.0039598			0.000141421	0.00650538	0.471782	0.189505	0.0209304		0.582939			0.0127279	0.186111		0.0678823	0.00113137			0.070145
Relative Standard Deviation (RSD)
BBI-2	15.2658	0.680242	34.8276	0.114449	3.0878	0.671092	4.8569	0.812766	2.21289	6.24242	45.6133	1.47059	4.2855		39.0088	0.0783064	24.8878	3.62571	6.27311		2.13466	0.618888			2.85056
BBI-3		7.27945	21.0628	4.31947	8.82262	1.44899	17.2966		4.00694	13.3268	7.43468	9.42809	5.40151		32.488	1.27761	24.5555	3.94353	4.57702		1.72465	3.69358			1.68646
BBI-4		12.1546	5.7723	1.90329	5.14522	2.65014	4.43924		8.91266	3.59546	9.04332	3.50597	2.6592		1.77042	2.89469	11.0821	5.41583	4.09672		0.642824	3.5184			3.89023
BBI-5		2.19413		0.75811	3.23458	0.156451	1.25152		0	14.1421	3.10676	0.638659	0.218877		3.2747	1.10721	6.35602	1.02547	2.803		0.0729559	0.68986			1.77665
BBI-6		4.56198		12.2214	7.85373	14.8841			20.2031	11.7851	3.26487	5.8808	12.3741		5.43032	4.78236		19.8362	6.12455		3.57124	7.50399			17.8959
BBI-7		73.2942		9.51409	9.00039	25.9877			15.7135	80.7926	11.3378	9.87984	15.3255		48.4031			10.0317	6.26414		4.60691	8.62325			22.5557
BBI-8	12.4326	51.6512		15.4278	11.5903	21.5727			18.0538	38.4766	33.6649	18.2138	19.6419		9.46414			3.99291	3.16386		4.62146	6.14875			8.90165
BBI-9	4.40565	8.97879	1.96419	3.20603	20.2414	8.65845		3.58029	1.47314	9.74785	4.57913	0.585423	9.27353	12.8565	1.14308	14.7754	8.272	6.02499	0.175628		7.08223	0		9.30404	6.82283
BBI-10	0.0678931	4.90759	2.61086	1.77331	2.06502	3.62619		3.05226	1.80538	5.2888	6.46201	3.85219	38.7806	29.4628	3.17405	122.943	1.94778	4.21732	0.822633		4.81595	1.93728		4.31821	6.03947
BBI-11	6.83278	17.2713	0.746287	16.3493	2.74994	7.19092		14.8344	2.83956	16.6385	5.406	13.4	8.87582	1.30946	4.22923	7.02092	1.94624	6.44916	0.307266		15.8341	0.717875		16.2287	16.1485
BBI-12	6.69052	0.331882	8.54273	5.54594	1.45345	2.23062		2.04958	1.37958	9.8331	10.1175	12.2594	7.80471	1.90253	6.54289	0.670243	3.11429	6.89351	0.435366		8.13102	2.74605		16.6378	12.9383
BBI-N		7.21538		5.35659	3.91699	2.14043			7.44323	63.7783	6.82475	3.23873	7.70065		23.8577			2.68862	3.62548		1.14681	3.28887			1.09056

## Sheet: Table S5
DEIONIZED WATER LEACHING EN-12457-2
Solution Label	Al	As	Ba	Ca	Cd	Co	Cr	Cu	Fe	K	Mg	Mn	Mo	Na	Ni	Pb	S	Sb	Si	Sr	Tl	V	Zn	F	Cl	Br	SO4	NO3	PO4
	mg/l	mg/l	mg/l	mg/l	mg/l	mg/l	mg/l	mg/l	mg/l	mg/l	mg/l	mg/l	mg/l	mg/l	mg/l	mg/l	mg/l	mg/l	mg/l	mg/l	mg/l	mg/l	mg/l	mg/l	mg/l	mg/l	mg/l	mg/l	mg/l
Detection limit	˂0,05	˂0,05	˂0,002	˂0,001	˂0,004	˂0,01	˂0,01	˂0,01	˂0,005	˂0,05	˂0,001	˂0,001	˂0,01	˂0,05	˂0,01	˂0,03	˂0,2	˂0,03	˂0,02	˂0,002	˂0,01	˂0,006	˂0,002	<0,2	<0,1	<0,2	<0,2	<0,2	<0,4
BBI-3-A	˂0,05	˂0,05	0.1587	6.135	0.0785	˂0,01	˂0,01	0.0025	0.0011	3.9982	2.545	0.0648	˂0,01	0.3915	˂0,01	0.0953	2.5607	˂0,03	2.7962	0.016	˂0,01	˂0,006	2.7399	0.5831	4.7423	<0,2	7.8525	3.2975	<0,4
BBI-3-B	˂0,05	˂0,05	0.1633	6.215	0.0817	˂0,01	˂0,01	0.0019	0.0036	2.8657	2.5679	0.071	˂0,01	0.4088	˂0,01	0.0974	2.6327	˂0,03	2.816	0.0161	˂0,01	˂0,006	2.7756	0.4265	3.5151	0.4815	8.5222	3.6529	<0,4
QC/QA
Duplicate
Mean			0.161	6.175	0.0801			0.0022	0.00235	3.43195	2.55645	0.0679		0.40015		0.09635	2.5967		2.8061	0.01605			2.75775	0.5048	4.1287	0.4815	8.18735	3.4752
Standard Deviation (σ)			0.00325269	0.0565685	0.00226274			0.000424264	0.00176777	0.800798	0.0161927	0.00438406		0.0122329		0.00148492	0.0509117		0.0140007	7.07107e-05			0.0252437	0.110733	0.867761		0.473549	0.251306
2Standard Deviation (2σ)			0.00650538	0.113137	0.00452548			0.000848528	0.00353553	1.6016	0.0323855	0.00876812		0.0244659		0.00296985	0.101823		0.0280014	0.000141421			0.0504874	0.221466	1.73552		0.947099	0.502612
Relative Standard Deviation (RSD)			2.02031	0.91609	2.8249			19.2847	75.2241	23.3336	0.633407	6.45665		3.05709		1.54118	1.96063		0.498939	0.440565			0.915373	21.936	21.0178		5.78392	7.2314
Blank	˂0,05	˂0,05	˂0,002	˂0,001	˂0,004	˂0,01	˂0,01	˂0,01	˂0,005	4.33	˂0,001	˂0,001	˂0,01	˂0,05	˂0,01	˂0,03	˂0,2	˂0,03	˂0,02	˂0,002	˂0,01	˂0,006	˂0,002	<0,2	4.8646	<0,2	<0,2	<0,2	<0,4
Standards
1643f measured	0.1342	0.0486	0.4794	25.7	0.0057	0.0225	0.0168	0.0205	0.0868	1.1259	6.4026	0.0355	0.1148	14.15	0.0565	-0.0074 u	˂0,2	0.0693	0.0294	0.3154	˂0,01	0.0318	0.0714
1643f certified	0.1338	0.05742	0.5182	29.43	0.00589	0.0253	0.0185	0.02166	0.09344	1.9326	7.454	0.03714	0.1153	18.83	0.0598	0.018488	nd	0.05545	nd	0.314	0.006892	0.03607	0.0744
error	-0.0004	0.00882	0.0388	3.73	0.00019	0.0028	0.0017	0.00116	0.00664	0.8067	1.0514	0.00164	0.0005	4.68	0.0033			-0.01385		-0.0014		0.00427	0.003
relative error	-0.298954	15.3605	7.48746	12.6741	3.22581	11.0672	9.18919	5.35549	7.10616	41.7417	14.1052	4.41572	0.433651	24.854	5.51839			-24.9775		-0.44586		11.8381	4.03226
1640a measured	0.0529	0.0061	0.1499	4.9241	0.0035	0.0189	0.0387	0.0981	0.0369	0.4841	0.9767	0.0404	0.0446	2.5335	0.0275	-0.0126 u	1.5985	0.0031	4.9289	0.1298	˂0,01	0.0129	0.0598
1640a certified	0.053	0.008075	0.1518	nd	0.003992	0.02024	0.04054	0.08575	0.0368	nd	nd	0.04039	0.0456	nd	0.02532	0.012101	nd	0.005105	nd	0.12603	0.001619	0.01505	0.05564
error	0.0001	0.001975	0.0019		0.000492	0.00134	0.00184	-0.01235	-0.0001			-1e-05	0.001		-0.00218			0.002005		-0.00377		0.00215	-0.00416
relative error	0.188679	24.4582	1.25165		12.3246	6.62055	4.53873	-14.4023	-0.271739			-0.0247586	2.19298		-8.60979			39.2752		-2.99135		14.2857	-7.47664

## Sheet: Table S6
CaCl2 LEACHING
Solution Label	As	Cd	Co	Cr	Cu	Fe	Mn	Ni	Pb	Sb	Tl	V	Zn	Eh	pH
	mg/l	mg/l	mg/l	mg/l	mg/l	mg/l	mg/l	mg/l	mg/l	mg/l	mg/l	mg/l	mg/l
Detection limit	˂0,05	˂0,004	˂0,01	˂0,01	˂0,01	˂0,005	˂0,01	˂0,01	˂0,03	˂0,03	˂0,02	˂0,006	˂0,002
BBI-1A	˂0,05	0.6811	0.0045	˂0,01	0.0216	0.6982	3.5213	0.0179	4.1931	˂0,03	0.0456	˂0,006	34.742	545	3.98
BBI-1B	˂0,05	0.6658	0.0041	˂0,01	0.0188	0.7299	3.4257	0.0175	4.3565	˂0,03	0.0396	˂0,006	33.746
BBI-2A	˂0,05	0.6651	0.0071	˂0,01	0.0067	0.0645	1.8252	0.0258	28.2	˂0,03	0.0329	˂0,006	33.887	538	4.73
BBI-2B	˂0,05	0.6473	0.0054	˂0,01	0.0068	0.0586	1.696	0.023	27.4	˂0,03	0.0228	˂0,006	32.162
BBI-3A	˂0,05	0.8657	˂0,01	˂0,01	˂0,01	0.0104	0.1676	˂0,01	0.6468	˂0,03	0.0256	˂0,006	19.243	483	6.26
BBI-3B	˂0,05	0.8445	˂0,01	˂0,01	˂0,01	0.0068	0.182	˂0,01	0.6521	˂0,03	0.0227	˂0,006	18.956
BBI-4A	˂0,05	0.5521	˂0,01	˂0,01	˂0,01	0.0051	0.1543	˂0,01	0.8066	˂0,03	0.0277	˂0,006	10.469	466	6.38
BBI-4B	˂0,05	0.515	˂0,01	˂0,01	˂0,01	0.0048	0.1282	˂0,01	0.8647	˂0,03	0.0265	˂0,006	9.002
BBI-5A	˂0,05	0.3428	˂0,01	˂0,01	˂0,01	0.0046	0.0611	˂0,01	0.5057	˂0,03	0.0249	˂0,006	4.8365	453	6.55
BBI-5B	˂0,05	0.3428	˂0,01	˂0,01	˂0,01	0.0071	0.0643	˂0,01	0.5097	˂0,03	0.0244	˂0,006	4.8709
QC/QA
Standards
1640a measured	0.0073	0.0038	0.0192	0.0385	0.0875	0.0356	0.0403	0.0216	0.0123	˂0,03	0.0071	0.0136	0.0552
1640a certified	0.0061	0.0035	0.0189	0.0387	0.0981	0.0369	0.0404	0.0275	˂0,03	0.0031	˂0,01	0.0129	0.0598
error	0.0012	0.0003	0.0003	-0.0002	-0.0106	-0.0013	-0.0001	-0.0059				0.0007	-0.0046
relative error	19.6721	8.57143	1.5873	-0.516796	-10.8053	-3.52304	-0.247525	-21.4545				5.42636	-7.69231
1643f measured	0.0524	0.0059	0.0229	0.0165	0.0206	0.0842	0.035	0.0554	0.014	0.0372	0.0112	0.0327	0.0702
1643f certified	0.05742	0.00589	0.0253	0.0185	0.02166	0.09344	0.03714	0.0598	0.018488	0.05545	0.006892	0.03607	0.0744
error	0.00502	-1e-05	0.0024	0.002	0.00106	0.00924	0.00214	0.0044	0.004488	0.01825	-0.004308	0.00337	0.0042
relative error	0.087426	-0.00169779	0.0948617	0.108108	0.0489381	0.098887	0.0576198	0.0735786	0.242752	0.329125	-0.625073	0.0934294	0.0564516
Duplicates
Mean values
BBI-1	˂0,05	0.67345	0.0043	˂0,01	0.0202	0.71405	3.4735	0.0177	4.2748	˂0,03	0.0426	˂0,006	34.244
BBI-2	˂0,05	0.6562	0.00625	˂0,01	0.00675	0.06155	1.7606	0.0244	27.8	˂0,03	0.02785	˂0,006	33.0245
BBI-3	˂0,05	0.8551	˂0,01	˂0,01	˂0,01	0.0086	0.1748	˂0,01	0.64945	˂0,03	0.02415	˂0,006	19.0995
BBI-4	˂0,05	0.53355	˂0,01	˂0,01	˂0,01	0.00495	0.14125	˂0,01	0.83565	˂0,03	0.0271	˂0,006	9.7355
BBI-5	˂0,05	0.3428	˂0,01	˂0,01	˂0,01	0.00585	0.0627	˂0,01	0.5077	˂0,03	0.02465	˂0,006	4.8537
Standard Deviation (σ)
BBI-1		0.0108187	0.000282843		0.0019799	0.0224153	0.0675994	0.000282843	0.115541		0.00424264		0.704278
BBI-2		0.0125865	0.00120208		7.07107e-05	0.00417193	0.0913582	0.0019799	0.565685		0.00714178		1.21976
BBI-3		0.0149907				0.00254558	0.0101823		0.00374767		0.00205061		0.20294
BBI-4		0.0262337				0.000212132	0.0184555		0.0410829		0.000848528		1.03733
BBI-5		0				0.00176777	0.00226274		0.00282843		0.000353553		0.0243245
2Standard Deviation (2σ)
BBI-1		0.0216375	0.000565685		0.0039598	0.0448306	0.135199	0.000565685	0.231082		0.00848528		1.40856
BBI-2		0.025173	0.00240416		0.000141421	0.00834386	0.182716	0.0039598	1.13137		0.0142836		2.43952
BBI-3		0.0299813				0.00509117	0.0203647		0.00749533		0.00410122		0.405879
BBI-4		0.0524673				0.000424264	0.036911		0.0821658		0.00169706		2.07465
BBI-5		0				0.00353553	0.00452548		0.00565685		0.000707107		0.0486489
Relative Standard Deviation (RSD)
BBI-1		1.60646	6.57774		9.80148	3.13918	1.94615	1.59798	2.70285		9.95925		2.05665
BBI-2		1.91809	19.2333		1.04757	6.77812	5.18904	8.11434	2.03484		25.6437		3.6935
BBI-3		1.75309				29.5998	5.82514		0.577052		8.49114		1.06254
BBI-4		4.91681				4.2855	13.0658		4.91628		3.1311		10.6551
BBI-5		0				30.2182	3.60884		0.557106		1.43429		0.501153

## Sheet: Table S7
ANC/BNC
mmol	0		1		2		3		4		5		6		7		8		9		10		11
Sample	pH	(+)mmol	pH	(+)mmol	pH	(+)mmol	pH	(+)mmol	pH	(+)mmol	pH	(+)mmol	pH	(+)mmol	pH	(+)mmol	pH	(+)mmol	pH	(+)mmol	pH	(+)mmol	pH
BBI-3-ANC	6.39	0.032	5.91	0.066	5.49	0.05	5.42	0.4	4.68	0.25	4.5	0.5	4.1	0.5	3.93	1.5	3.17	2	1.98
BBI-3-BNC	6.41	0.017	7.64	0.012	7.73	0.02	8.17	0.05	8.8	0.215	9.83	0.42	10.76	1.85	12.01	koniec
mol
Sample	pH	(+)mol	pH	(+)mol	pH	(+)mol	pH	(+)mol	pH	(+)mol	pH	(+)mol	pH	(+)mol	pH	(+)mol	pH	(+)mol	pH	(+)mol	pH	(+)mol	pH
BBI-3-ANC	6.39	3.2e-05	5.91	6.6e-05	5.49	5e-05	5.42	0.0004	4.68	0.00025	4.5	0.0005	4.1	0.0005	3.93	0.0015	3.17	0.002	1.98
BBI-3-BNC	6.41	1.7e-05	7.64	1.2e-05	7.73	2e-05	8.17	5e-05	8.8	0.000215	9.83	0.00042	10.76	0.00185	12.01
mol/kg
Sample	pH	mol/kg	pH	mol/kg	pH	mol/kg	pH	mol/kg	pH	mol/kg	pH	mol/kg	pH	mol/kg	pH	mol/kg	pH	mol/kg	pH	mol/kg	pH	mol/kg	pH
BBI-3-ANC	6.39	0.008	5.91	0.0165	5.49	0.0125	5.42	0.1	4.68	0.0625	4.5	0.125	4.1	0.125	3.93	0.375	3.17	0.5	1.98
BBI-3-BNC	6.41	0.00425	7.64	0.003	7.73	0.005	8.17	0.0125	8.8	0.05375	9.83	0.105	10.76	0.4625	12.01
BBI-3
1.98	1.2245
3.17	0.7245
3.93	0.3495
4.1	0.2245
4.5	0.0995
4.68	0.037
5.42	0.037
5.49	0.0245
5.91	0.008
6.4	0
7.64	-0.00425
7.73	-0.00725
8.17	-0.01225
8.8	-0.02475
9.83	-0.0785
10.76	-0.1835
12.01	-0.646

## Sheet: Table S8
WARNING:	Database	file	from	DATABASE	keyword	is	used	command	line	argument	ignored.
	Input	file:	2-12.phr
	Output	file:	2-12.phr.out
Using	PHREEQC:	version	2003-07-03	compiled	December	2	2021
Database	file:	C:\phreeqc\database\LLNL.dat
------------------
Reading	data	base.
------------------
	LLNL_AQUEOUS_MODEL_PARAMETERS
	NAMED_EXPRESSIONS
	SOLUTION_MASTER_SPECIES
	SOLUTION_SPECIES
	PHASES
	EXCHANGE_MASTER_SPECIES
	EXCHANGE_SPECIES
	SURFACE_MASTER_SPECIES
	SURFACE_SPECIES
	RATES
	END
------------------------------------
Reading	input	data	for	simulation	1	BBI-1-A
------------------------------------
	DATABASE	C:\phreeqc\database\LLNL.dat
	SOLUTION	1
	units	mg/l
	temp	25
	pH	1.96
	pe	13.6748
	F	20
	Cl	10
	Br	20
	N(+5)	17473.2
	Alkalinity	0
	Ag	0.0814
	Al	72.07
	As	0.0311897
	Ba	5.5032
	Ca	1053
	Cd	15.88
	Co	0.0239
	Cr(+2)	0.0525
	Cu	1.1294
	Fe	90.48
	K	18.15
	Mg	583
	Mn	136
	Mo	0.0166692
	Na	6.059	charge
	Ni	0.3614
	P(5)	0.0880039
	Pb	7741
	S(6)	0.6145
	Sb	0.0425711
	Si	172.644
	Sr	0.6541
	Tl	0.01
	V(+3)	0.006
	Zn	2151
	END
-------------------------------------------
Beginning	of	initial	solution	calculations.
-------------------------------------------
Initial	solution	1
#NAME?	composition------------------------------
	Elements	Molality	Moles
	Ag	7.776e-07	7.776e-07
	Al	0.002753	0.002753
	As	4.29e-07	4.29e-07
	Ba	4.13e-05	4.13e-05
	Br	0.0002579	0.0002579
	Ca	0.02707	0.02707
	Cd	0.0001456	0.0001456
	Cl	0.0002907	0.0002907
	Co	4.179e-07	4.179e-07
	Cr(2)	1.04e-06	1.04e-06
	Cu	1.831e-05	1.831e-05
	F	0.001085	0.001085
	Fe	0.00167	0.00167
	K	0.0004784	0.0004784
	Mg	0.02472	0.02472
	Mn	0.002551	0.002551
	Mo	1.79e-07	1.79e-07
	N(5)	1.286	1.286
	Na	1.006	1.006	Charge	balance
	Ni	6.345e-06	6.345e-06
	P(5)	2.928e-06	2.928e-06
	Pb	0.0385	0.0385
	S(6)	6.593e-06	6.593e-06
	Sb	3.603e-07	3.603e-07
	Si	0.002961	0.002961
	Sr	7.693e-06	7.693e-06
	Tl	5.042e-08	5.042e-08
	V(3)	1.214e-07	1.214e-07
	Zn	0.0339	0.0339
#NAME?	of	solution----------------------------
	pH	=	1.96
	pe	=	13.675
	Activity	of	water	=	0.959
	Ionic	strength	(mol/kgw)	=	1.33
	Mass	of	water	(kg)	=	1
	Total	alkalinity	(eq/kg)	=	-0.01677
	Temperature	(ｰC)	=	25
	Electrical	balance	(eq)	=	8.103e-17
	Percent	error	100*(Cat-|An|)/(Cat+|An|)	=	0
	Iterations	=	17
	Total	H	=	111.064
	Total	O	=	59.3879
#NAME?	of	species----------------------------
	Log	Log	Log	mole	V
	Species	Molality	Activity	Molality	Activity	Gamma	cmｳ/mol
	H+	0.01316	0.01096	-1.881	-1.96	-0.079	0
	OH-	1.333e-12	8.429e-13	-11.875	-12.074	-0.199	0
	H2O	55.53	0.9593	1.744	-0.018	0	0
Ag(1)	7.776e-07
	Ag+	5.321e-07	3.005e-07	-6.274	-6.522	-0.248	0	68.4285
	AgNO3	1.484e-07	1.484e-07	-6.829	-6.829	0	0	19.0844
	AgCl	9.489e-08	9.489e-08	-7.023	-7.023	0	0	12.2029
	AgCl2-	2.247e-09	1.485e-09	-8.648	-8.828	-0.18	0	0.288966
	AgCl3-2	1.186e-12	1.553e-13	-11.926	-12.809	-0.883	0	0.000152521
	AgF	2.753e-14	2.753e-14	-13.56	-13.56	0	0	3.54038e-06
	AgCl4-3	1.267e-16	1.118e-18	-15.897	-17.952	-2.054	0	1.62937e-08
Ag(2)	2.179e-26
	Ag+2	2.179e-26	3.32e-27	-25.662	-26.479	-0.817	0	2.80221e-18
Al	0.002753
	Al+3	0.001683	0.0001196	-2.774	-3.922	-1.148	0	61.1333
	AlF+2	0.001055	0.0001608	-2.977	-3.794	-0.817	0	38.3218
	AlF2+	1.302e-05	8.605e-06	-4.885	-5.065	-0.18	0	0.472939
	AlOH+2	7.695e-07	1.172e-07	-6.114	-6.931	-0.817	0	0.0279513
	AlSO4+	6.076e-08	4.016e-08	-7.216	-7.396	-0.18	0	0.00220705
	AlF3	1.456e-08	1.456e-08	-7.837	-7.837	0	0	0.000528878
	AlHPO4+	1.146e-08	7.576e-09	-7.941	-8.121	-0.18	0	0.000416273
	Al2(OH)2+4	2.254e-09	2.235e-12	-8.647	-11.651	-3.004	0	8.18743e-05
	Al(OH)2+	3.603e-11	2.382e-11	-10.443	-10.623	-0.18	0	1.30875e-06
	Al(SO4)2-	1.548e-12	1.023e-12	-11.81	-11.99	-0.18	0	5.62296e-08
	AlF4-	7.44e-13	4.917e-13	-12.128	-12.308	-0.18	0	2.70251e-08
	Al3(OH)4+5	3.7e-14	1.321e-18	-13.432	-17.879	-4.447	0	1.34399e-09
	AlH2PO4+2	2.733e-14	4.163e-15	-13.563	-14.381	-0.817	0	9.92735e-10
	HAlO2	3.161e-15	3.161e-15	-14.5	-14.5	0	0	1.1482e-10
	AlO2-	1.494e-19	9.877e-20	-18.826	-19.005	-0.18	0	5.42681e-15
	NaAlO2	1.253e-20	1.253e-20	-19.902	-19.902	0	0	4.5514e-16
	Al13O4(OH)24+7	0	0	-78.735	-87.504	-8.769	0	0
As(-3)	0
	AsH3	0	0	-154.026	-154.026	0	0	0
As(3)	0							0
	HAsO2	0	0	-55.306	-55.306	0	0	0
	As(OH)3	0	0	-55.383	-55.383	0	0	0
	H2AsO3-	0	0	-62.456	-62.636	-0.18	0	0
	AsO2-	0	0	-62.458	-62.638	-0.18	0	0
	AsO2OH-2	0	0	-70.803	-71.686	-0.883	0	0
As(5)	4.29e-07
	HAsO3F-	4.287e-07	2.834e-07	-6.368	-6.548	-0.18	0	99.9301
	AsO3F-2	2.658e-10	3.481e-11	-9.576	-10.458	-0.883	0	0.061958
	H3AsO4	0	0	-43.564	-43.564	0	0	0
	H2AsO4-	0	0	-43.67	-43.85	-0.18	0	0
	HAsO4-2	0	0	-47.787	-48.67	-0.883	0	0
	AsO4-3	0	0	-56.246	-58.301	-2.054	0	0
Ba	4.13e-05
	BaNO3+	2.512e-05	1.661e-05	-4.6	-4.78	-0.18	0	60.8232
	Ba+2	1.617e-05	2.81e-06	-4.791	-5.551	-0.76	0	39.1525
	BaCl+	2.183e-10	1.443e-10	-9.661	-9.841	-0.18	0	0.000528571
	BaF+	3.937e-13	2.602e-13	-12.405	-12.585	-0.18	0	9.53269e-07
	BaOH+	1.26e-17	8.33e-18	-16.9	-17.079	-0.18	0	3.05085e-11
Br(-03)	4.228e-20
	Br3-	1.409e-20	9.315e-21	-19.851	-20.031	-0.18	0	5.46336e-15
Br(-1)	0.0002579
	Br-	0.000247	0.0001483	-3.607	-3.829	-0.221	0	95.7736
	PbBr+	5.153e-06	3.406e-06	-5.288	-5.468	-0.18	0	1.99806
	NaBr	4.61e-06	4.61e-06	-5.336	-5.336	0	0	1.78751
	CdBr+	8.063e-07	5.329e-07	-6.094	-6.273	-0.18	0	0.312641
	ZnBr+	3.793e-07	2.507e-07	-6.421	-6.601	-0.18	0	0.147073
	PbBr2	1.063e-09	1.063e-09	-8.973	-8.973	0	0	0.000412175
	KBr	8.109e-10	8.109e-10	-9.091	-9.091	0	0	0.000314424
	CdBr2	3.942e-10	3.942e-10	-9.404	-9.404	0	0	0.00015285
	NiBr+	7.283e-11	4.814e-11	-10.138	-10.318	-0.18	0	2.82396e-05
	ZnBr2	1.438e-11	1.438e-11	-10.842	-10.842	0	0	5.5758e-06
	CdBr3-	1.521e-13	1.006e-13	-12.818	-12.998	-0.18	0	5.89763e-08
	PbBr3-	1.274e-13	8.42e-14	-12.895	-13.075	-0.18	0	4.9399e-08
	CoBr2	1.31e-15	1.31e-15	-14.883	-14.883	0	0	5.07949e-10
	ZnBr3-	5.136e-16	3.395e-16	-15.289	-15.469	-0.18	0	1.99147e-10
Br(0)	4.775e-18
	Br2	2.388e-18	2.388e-18	-17.622	-17.622	0	0	9.2594e-13
Br(1)	8.492e-21							0
	HBrO	8.492e-21	8.492e-21	-20.071	-20.071	0	0	3.29275e-15
	BrO-	4.785e-27	3.163e-27	-26.32	-26.5	-0.18	0	1.85537e-21
Br(5)	0
	BrO3-	0	0	-56.021	-56.22	-0.199	0	0
	PbBrO3+	0	0	-56.925	-57.105	-0.18	0	0
	Pb(BrO3)2	0	0	-110.068	-110.068	0	0	0
Br(7)	0
	BrO4-	0	0	-83.751	-83.931	-0.18	0	0
Ca	0.02707
	CaNO3+	0.01487	0.009827	-1.828	-2.008	-0.18	0	54.9317
	Ca+2	0.01221	0.002636	-1.913	-2.579	-0.666	0	45.1053
	CaCl+	1.294e-07	8.551e-08	-6.888	-7.068	-0.18	0	0.00047802
	CaSO4	1.263e-07	1.263e-07	-6.899	-6.899	0	0	0.000466568
	CaF+	2.725e-09	1.801e-09	-8.565	-8.745	-0.18	0	1.00665e-05
	CaCl2	1.54e-11	1.54e-11	-10.813	-10.813	0	0	5.68895e-08
	CaHPO4	3.652e-12	3.652e-12	-11.437	-11.437	0	0	1.34909e-08
	CaOH+	4.928e-14	3.257e-14	-13.307	-13.487	-0.18	0	1.82047e-10
	CaH2PO4+	2.769e-15	1.83e-15	-14.558	-14.737	-0.18	0	1.0229e-11
	CaPO4-	1.26e-18	8.332e-19	-17.899	-18.079	-0.18	0	4.6546e-15
	CaP2O7-2	1.509e-22	1.977e-23	-21.821	-22.704	-0.883	0	5.57444e-19
Cd	0.0001456
	Cd+2	0.0001419	2.465e-05	-3.848	-4.608	-0.76	0	97.4588
	CdCl+	2.9e-06	1.917e-06	-5.538	-5.717	-0.18	0	1.99176
	CdBr+	8.063e-07	5.329e-07	-6.094	-6.273	-0.18	0	0.553777
	CdCl2	1.272e-09	1.272e-09	-8.895	-8.895	0	0	0.000873626
	CdBr2	3.942e-10	3.942e-10	-9.404	-9.404	0	0	0.000270742
	CdSO4	8.209e-12	8.209e-12	-11.086	-11.086	0	0	5.63805e-06
	CdOH+	2.745e-13	1.814e-13	-12.562	-12.741	-0.18	0	1.8853e-07
	CdBr3-	1.521e-13	1.006e-13	-12.818	-12.998	-0.18	0	1.04464e-07
	CdCl3-	7.559e-14	4.997e-14	-13.122	-13.301	-0.18	0	5.19162e-08
	Cd(OH)Cl	1.219e-14	1.219e-14	-13.914	-13.914	0	0	8.37225e-09
	Cd2OH+3	1.315e-15	2.19e-17	-14.881	-16.66	-1.778	0	9.03159e-10
	Cd(OH)2	8.62e-22	8.62e-22	-21.064	-21.064	0	0	5.92033e-16
	CdP2O7-2	8.042e-23	1.053e-23	-22.095	-22.977	-0.883	0	5.52335e-17
	Cd(OH)3-	1.295e-32	8.56e-33	-31.888	-32.068	-0.18	0	8.89423e-27
	Cd(OH)4-2	0	0	-43.288	-44.171	-0.883	0	0
	Cd4(OH)4+4	0	0	-369.788	-372.791	-3.004	0	0
Cl(-1)	0.0002907
	Cl-	0.0002549	0.0001531	-3.594	-3.815	-0.221	0	87.6849
	NaCl	1.789e-05	1.789e-05	-4.747	-4.747	0	0	6.15411
	PbCl+	1.007e-05	6.656e-06	-4.997	-5.177	-0.18	0	3.46405
	CdCl+	2.9e-06	1.917e-06	-5.538	-5.717	-0.18	0	0.997592
	ZnCl+	2.847e-06	1.882e-06	-5.546	-5.725	-0.18	0	0.97936
	MgCl+	1.318e-06	8.711e-07	-5.88	-6.06	-0.18	0	0.453388
	HCl	3.77e-07	3.77e-07	-6.424	-6.424	0	0	0.129687
	MnCl+	1.459e-07	9.647e-08	-6.836	-7.016	-0.18	0	0.0501892
	CaCl+	1.294e-07	8.551e-08	-6.888	-7.068	-0.18	0	0.0445132
	AgCl	9.489e-08	9.489e-08	-7.023	-7.023	0	0	0.0326419
	FeCl+2	4.101e-09	6.249e-10	-8.387	-9.204	-0.817	0	0.00141073
	PbCl2	3.878e-09	3.878e-09	-8.411	-8.411	0	0	0.00133402
	CuCl+	2.504e-09	1.655e-09	-8.601	-8.781	-0.18	0	0.000861369
	AgCl2-	2.247e-09	1.485e-09	-8.648	-8.828	-0.18	0	0.000772962
	KCl	1.477e-09	1.477e-09	-8.831	-8.831	0	0	0.000508084
	CdCl2	1.272e-09	1.272e-09	-8.895	-8.895	0	0	0.000437564
	FeCl+	9.116e-10	6.025e-10	-9.04	-9.22	-0.18	0	0.000313588
	ZnCl2	3.366e-10	3.366e-10	-9.473	-9.473	0	0	0.000115789
	BaCl+	2.183e-10	1.443e-10	-9.661	-9.841	-0.18	0	7.50946e-05
	FeCl2+	1.172e-10	7.744e-11	-9.931	-10.111	-0.18	0	4.03165e-05
	SrCl+	8.23e-11	5.44e-11	-10.085	-10.264	-0.18	0	2.8311e-05
	CoCl+	2.265e-11	1.497e-11	-10.645	-10.825	-0.18	0	7.79154e-06
	NiCl+	1.876e-11	1.24e-11	-10.727	-10.907	-0.18	0	6.45339e-06
	CaCl2	1.54e-11	1.54e-11	-10.813	-10.813	0	0	5.29756e-06
	Zn(OH)Cl	2.815e-12	2.815e-12	-11.55	-11.55	0	0	9.68352e-07
	AgCl3-2	1.186e-12	1.553e-13	-11.926	-12.809	-0.883	0	4.07981e-07
	PbCl3-	4.505e-13	2.978e-13	-12.346	-12.526	-0.18	0	1.54971e-07
	CuCl2	1.335e-13	1.335e-13	-12.875	-12.875	0	0	4.59236e-08
	CdCl3-	7.559e-14	4.997e-14	-13.122	-13.301	-0.18	0	2.60028e-08
	ZnCl3-	4.305e-14	2.845e-14	-13.366	-13.546	-0.18	0	1.48091e-08
	Cd(OH)Cl	1.219e-14	1.219e-14	-13.914	-13.914	0	0	4.19333e-09
	MnCl3-	7.472e-16	4.939e-16	-15.127	-15.306	-0.18	0	2.57035e-10
	FeCl2	4.95e-16	4.95e-16	-15.305	-15.305	0	0	1.70279e-10
	ZnCl4-2	2.521e-16	3.302e-17	-15.598	-16.481	-0.883	0	8.67217e-11
	PbCl4-2	2.212e-16	2.898e-17	-15.655	-16.538	-0.883	0	7.60922e-11
	AgCl4-3	1.267e-16	1.118e-18	-15.897	-17.952	-2.054	0	4.35845e-11
	CuCl2-	1.075e-19	7.105e-20	-18.969	-19.148	-0.18	0	3.69797e-14
	FeCl4-	3.301e-21	2.182e-21	-20.481	-20.661	-0.18	0	1.13553e-15
	CuCl3-2	5.334e-22	6.986e-23	-21.273	-22.156	-0.883	0	1.83488e-16
	FeCl4-2	2.559e-22	3.352e-23	-21.592	-22.475	-0.883	0	8.80289e-17
	CuCl4-2	4.481e-25	5.869e-26	-24.349	-25.231	-0.883	0	1.54145e-19
	SbCl4-	3.402e-25	2.248e-25	-24.468	-24.648	-0.18	0	1.17028e-19
Cl(1)	8.653e-26
	HClO	8.653e-26	8.653e-26	-25.063	-25.063	0	0	2.97661e-20
	ClO-	3.219e-31	2.128e-31	-30.492	-30.672	-0.18	0	1.10733e-25
Cl(3)	0
	HClO2	0	0	-49.214	-49.214	0	0	0
	ClO2-	0	0	-50.244	-50.424	-0.18	0	0
Cl(5)	0
	ClO3-	0	0	-56.124	-56.323	-0.199	0	0
	PbClO3+	0	0	-59.186	-59.366	-0.18	0	0
	Pb(ClO3)2	0	0	-115.981	-115.981	0	0	0
Cl(7)	0
	ClO4-	0	0	-66.325	-66.524	-0.199	0	0
	ZnClO4+	0	0	-67.203	-67.383	-0.18	0	0
Co(2)	4.179e-07
	Co+2	3.017e-07	6.513e-08	-6.52	-7.186	-0.666	0	72.1943
	CoNO3+	1.162e-07	7.68e-08	-6.935	-7.115	-0.18	0	27.8057
	CoCl+	2.265e-11	1.497e-11	-10.645	-10.825	-0.18	0	0.00541996
	CoSO4	2.366e-14	2.366e-14	-13.626	-13.626	0	0	5.66164e-06
	CoBr2	1.31e-15	1.31e-15	-14.883	-14.883	0	0	3.13472e-07
	Co2OH+3	1.406e-22	2.342e-24	-21.852	-23.63	-1.778	0	3.36444e-14
	Co(OH)2	7.902e-23	7.902e-23	-22.102	-22.102	0	0	1.89088e-14
	HCoO2-	3.931e-23	2.599e-23	-22.405	-22.585	-0.18	0	9.40656e-15
	Co(OH)4-2	0	0	-44.316	-45.199	-0.883	0	0
	Co4(OH)4+4	0	0	-48.354	-51.357	-3.004	0	0
Co(3)	1.884e-25
	Co+3	1.884e-25	3.138e-27	-24.725	-26.503	-1.778	0	4.50826e-17
Cr(2)	1.04e-06
	Cr+2	1.04e-06	1.585e-07	-5.983	-6.8	-0.817	0	100
Cu(1)	6.934e-17
	Cu+	6.923e-17	4.576e-17	-16.16	-16.339	-0.18	0	3.78099e-10
	CuCl2-	1.075e-19	7.105e-20	-18.969	-19.148	-0.18	0	5.87111e-13
	CuCl3-2	5.334e-22	6.986e-23	-21.273	-22.156	-0.883	0	2.91316e-15
Cu(2)	1.831e-05
	Cu+2	1.831e-05	3.953e-06	-4.737	-5.403	-0.666	0	100
	CuCl+	2.504e-09	1.655e-09	-8.601	-8.781	-0.18	0	0.0136756
	CuSO4	2.972e-10	2.972e-10	-9.527	-9.527	0	0	0.00162316
	CuH2PO4+	1.527e-10	1.009e-10	-9.816	-9.996	-0.18	0	0.000833971
	CuOH+	2.699e-11	1.784e-11	-10.569	-10.749	-0.18	0	0.000147406
	CuF+	1.274e-11	8.423e-12	-10.895	-11.075	-0.18	0	6.95795e-05
	CuCl2	1.335e-13	1.335e-13	-12.875	-12.875	0	0	7.2911e-07
	CuHPO4	1.145e-13	1.145e-13	-12.941	-12.941	0	0	6.25341e-07
	CuPO4-	4.641e-18	3.068e-18	-17.333	-17.513	-0.18	0	2.53468e-11
	CuCl4-2	4.481e-25	5.869e-26	-24.349	-25.231	-0.883	0	2.4473e-18
	CuO2-2	6.823e-37	8.937e-38	-36.166	-37.049	-0.883	0	3.72638e-30
F	0.001085
	AlF+2	0.001055	0.0001608	-2.977	-3.794	-0.817	0	97.235
	AlF2+	1.302e-05	8.605e-06	-4.885	-5.065	-0.18	0	1.2
	HF	2.263e-06	2.263e-06	-5.645	-5.645	0	0	0.208571
	HAsO3F-	4.287e-07	2.834e-07	-6.368	-6.548	-0.18	0	0.0395115
	FeF+2	3.242e-07	4.939e-08	-6.489	-7.306	-0.817	0	0.0298802
	F-	2.125e-07	1.344e-07	-6.673	-6.872	-0.199	0	0.0195853
	MgF+	3.577e-08	2.365e-08	-7.446	-7.626	-0.18	0	0.00329677
	ZnF+	2.102e-08	1.389e-08	-7.677	-7.857	-0.18	0	0.00193733
	AlF3	1.456e-08	1.456e-08	-7.837	-7.837	0	0	0.00134194
	NaF	9.561e-09	9.561e-09	-8.02	-8.02	0	0	0.000881198
	Sb(OH)2F	3.658e-09	3.658e-09	-8.437	-8.437	0	0	0.000337143
	CaF+	2.725e-09	1.801e-09	-8.565	-8.745	-0.18	0	0.000251152
	PbF+	2.063e-09	1.364e-09	-8.685	-8.865	-0.18	0	0.000190138
	MnF+	1.62e-09	1.071e-09	-8.79	-8.97	-0.18	0	0.000149309
	AsO3F-2	2.658e-10	3.481e-11	-9.576	-10.458	-0.883	0	2.44977e-05
	FeF2+	1.625e-10	1.074e-10	-9.789	-9.969	-0.18	0	1.4977e-05
	FeF+	2.517e-11	1.664e-11	-10.599	-10.779	-0.18	0	2.31982e-06
	HPO3F-	1.279e-11	8.453e-12	-10.893	-11.073	-0.18	0	1.1788e-06
	CuF+	1.274e-11	8.423e-12	-10.895	-11.075	-0.18	0	1.17419e-06
	H2F2	1.273e-11	1.273e-11	-10.895	-10.895	0	0	1.17327e-06
	AlF4-	7.44e-13	4.917e-13	-12.128	-12.308	-0.18	0	6.85714e-08
	H2PO3F	5.928e-13	5.928e-13	-12.227	-12.227	0	0	5.46359e-08
	PO3F-2	4.681e-13	6.13e-14	-12.33	-13.213	-0.883	0	4.31429e-08
	BaF+	3.937e-13	2.602e-13	-12.405	-12.585	-0.18	0	3.62857e-08
	SrF+	1.778e-13	1.176e-13	-12.75	-12.93	-0.18	0	1.63871e-08
	HF2-	1.115e-13	7.368e-14	-12.953	-13.133	-0.18	0	1.02765e-08
	AgF	2.753e-14	2.753e-14	-13.56	-13.56	0	0	2.53733e-09
	PbF2	1.117e-15	1.117e-15	-14.952	-14.952	0	0	1.02949e-10
	SiF6-2	5.106e-25	6.688e-26	-24.292	-25.175	-0.883	0	4.70599e-20
Fe(2)	2.503e-05
	Fe+2	2.503e-05	5.403e-06	-4.602	-5.267	-0.666	0	1.49878
	FeCl+	9.116e-10	6.025e-10	-9.04	-9.22	-0.18	0	5.45858e-05
	FeSO4	2.81e-10	2.81e-10	-9.551	-9.551	0	0	1.6826e-05
	FeF+	2.517e-11	1.664e-11	-10.599	-10.779	-0.18	0	1.50716e-06
	FeOH+	2.261e-13	1.495e-13	-12.646	-12.825	-0.18	0	1.35387e-08
	FeHPO4	5.423e-14	5.423e-14	-13.266	-13.266	0	0	3.24725e-09
	FeCl2	4.95e-16	4.95e-16	-15.305	-15.305	0	0	2.96402e-11
	FeH2PO4+	1.133e-16	7.486e-17	-15.946	-16.126	-0.18	0	6.78431e-12
	FePO4-	7.626e-20	5.04e-20	-19.118	-19.298	-0.18	0	4.56639e-15
	FeCl4-2	2.559e-22	3.352e-23	-21.592	-22.475	-0.883	0	1.53231e-17
	Fe(OH)2	1.039e-22	1.039e-22	-21.983	-21.983	0	0	6.22145e-18
	Fe(OH)3-	5.474e-31	3.618e-31	-30.262	-30.442	-0.18	0	3.27779e-26
	Fe(OH)4-2	0	0	-42.617	-43.5	-0.883	0	0
Fe(3)	0.001645
	FeNO3+2	0.001196	0.0001822	-2.922	-3.739	-0.817	0	71.6155
	Fe+3	0.0003447	2.45e-05	-3.463	-4.611	-1.148	0	20.6403
	FeOH+2	9.083e-05	1.384e-05	-4.042	-4.859	-0.817	0	5.43882
	Fe2(OH)2+4	5.198e-06	5.154e-09	-5.284	-8.288	-3.004	0	0.311252
	FeHPO4+	1.414e-06	9.349e-07	-5.849	-6.029	-0.18	0	0.0846691
	Fe(OH)2+	6.065e-07	4.009e-07	-6.217	-6.397	-0.18	0	0.0363167
	FeF+2	3.242e-07	4.939e-08	-6.489	-7.306	-0.817	0	0.0194128
	Fe3(OH)4+5	1.209e-08	4.317e-13	-7.918	-12.365	-4.447	0	0.000723939
	FeCl+2	4.101e-09	6.249e-10	-8.387	-9.204	-0.817	0	0.000245564
	FeSO4+	1.177e-09	7.777e-10	-8.929	-9.109	-0.18	0	7.04778e-05
	FeF2+	1.625e-10	1.074e-10	-9.789	-9.969	-0.18	0	9.73036e-06
	FeCl2+	1.172e-10	7.744e-11	-9.931	-10.111	-0.18	0	7.01784e-06
	Fe(OH)3	1.641e-11	1.641e-11	-10.785	-10.785	0	0	9.82617e-07
	FeH2PO4+2	6.575e-14	1.002e-14	-13.182	-13.999	-0.817	0	3.93706e-09
	Fe(SO4)2-	6.527e-15	4.314e-15	-14.185	-14.365	-0.18	0	3.90831e-10
	Fe(OH)4-	5.455e-19	3.605e-19	-18.263	-18.443	-0.18	0	3.26641e-14
	FeCl4-	3.301e-21	2.182e-21	-20.481	-20.661	-0.18	0	1.97661e-16
H(0)	6.337e-35
	H2	3.168e-35	4.266e-35	-34.499	-34.37	0.129	0	49.9921
K	0.0004784
	K+	0.0004784	0.0002873	-3.32	-3.542	-0.221	0	100
	KCl	1.477e-09	1.477e-09	-8.831	-8.831	0	0	0.000308737
	KSO4-	1.151e-09	7.61e-10	-8.939	-9.119	-0.18	0	0.000240594
	KBr	8.109e-10	8.109e-10	-9.091	-9.091	0	0	0.000169503
	KHSO4	7.362e-12	7.362e-12	-11.133	-11.133	0	0	1.53888e-06
	KHPO4-	6.605e-15	4.366e-15	-14.18	-14.36	-0.18	0	1.38064e-09
	KOH	8.716e-17	8.716e-17	-16.06	-16.06	0	0	1.82191e-11
	KP2O7-3	9.205e-27	8.12e-29	-26.036	-28.09	-2.054	0	1.92412e-21
Mg	0.02472
	Mg+2	0.02472	0.007289	-1.607	-2.137	-0.53	0	100
	MgCl+	1.318e-06	8.711e-07	-5.88	-6.06	-0.18	0	0.00533172
	MgSO4	6.387e-07	6.387e-07	-6.195	-6.195	0	0	0.00258374
	MgF+	3.577e-08	2.365e-08	-7.446	-7.626	-0.18	0	0.000144701
	MgHPO4	1.494e-11	1.494e-11	-10.826	-10.826	0	0	6.04369e-08
	MgH2PO4+	1.394e-14	9.211e-15	-13.856	-14.036	-0.18	0	5.63916e-11
	MgPO4-	4.691e-18	3.101e-18	-17.329	-17.509	-0.18	0	1.89765e-14
	MgP2O7-2	1.236e-21	1.619e-22	-20.908	-21.791	-0.883	0	5e-18
	Mg4(OH)4+4	2.965e-38	0	-37.528	-40.532	-3.004	0	1.19943e-34
Mn(2)	0.002551
	Mn+2	0.001371	0.0002959	-2.863	-3.529	-0.666	0	53.7436
	Mn(NO3)2	0.0006521	0.0006521	-3.186	-3.186	0	0	25.5625
	MnNO3+	0.0005279	0.0003489	-3.277	-3.457	-0.18	0	20.6938
	MnCl+	1.459e-07	9.647e-08	-6.836	-7.016	-0.18	0	0.00571933
	MnSO4	2.396e-08	2.396e-08	-7.621	-7.621	0	0	0.00093924
	MnH2PO4+	4.447e-09	2.939e-09	-8.352	-8.532	-0.18	0	0.000174324
	MnF+	1.62e-09	1.071e-09	-8.79	-8.97	-0.18	0	6.35045e-05
	MnHPO4	2.837e-12	2.837e-12	-11.547	-11.547	0	0	1.11211e-07
	MnOH+	1.007e-12	6.655e-13	-11.997	-12.177	-0.18	0	3.94747e-08
	Mn2OH+3	1.267e-14	2.111e-16	-13.897	-15.676	-1.778	0	4.96668e-10
	MnCl3-	7.472e-16	4.939e-16	-15.127	-15.306	-0.18	0	2.92905e-11
	MnPO4-	7.601e-19	5.024e-19	-18.119	-18.299	-0.18	0	2.97962e-14
	Mn(OH)2	1.429e-22	1.429e-22	-21.845	-21.845	0	0	5.60172e-18
	Mn2(OH)3+	1.117e-25	7.384e-26	-24.952	-25.132	-0.18	0	4.37868e-21
	Mn(OH)3-	1.775e-32	1.173e-32	-31.751	-31.931	-0.18	0	6.95806e-28
	Mn(OH)4-2	0	0	-43.178	-44.061	-0.883	0	0
Mn(3)	2.241e-14
	Mn+3	2.241e-14	3.733e-16	-13.65	-15.428	-1.778	0	8.78479e-10
Mn(6)	0
	MnO4-2	0	0	-50.786	-51.669	-0.883	0	0
Mn(7)	0
	MnO4-	0	0	-47.151	-47.35	-0.199	0	0
Mo	1.79e-07
	MoO4-2	1.79e-07	2.728e-08	-6.747	-7.564	-0.817	0	100
N(5)	1.286
	NO3-	1.239	0.7439	0.093	-0.128	-0.221	0	96.3453
	PbNO3+	0.0286	0.0189	-1.544	-1.723	-0.18	0	2.22395
	CaNO3+	0.01487	0.009827	-1.828	-2.008	-0.18	0	1.1563
	FeNO3+2	0.001196	0.0001822	-2.922	-3.739	-0.817	0	0.0930016
	Mn(NO3)2	0.0006521	0.0006521	-3.186	-3.186	0	0	0.0507076
	MnNO3+	0.0005279	0.0003489	-3.277	-3.457	-0.18	0	0.0410498
	HNO3	0.0004266	0.0004266	-3.37	-3.37	0	0	0.0331726
	BaNO3+	2.512e-05	1.661e-05	-4.6	-4.78	-0.18	0	0.00195334
	SrNO3+	4.249e-06	2.809e-06	-5.372	-5.552	-0.18	0	0.000330404
	NiNO3+	2.151e-06	1.421e-06	-5.667	-5.847	-0.18	0	0.000167263
	Ni(NO3)2	6.714e-07	6.714e-07	-6.173	-6.173	0	0	5.22084e-05
	AgNO3	1.484e-07	1.484e-07	-6.829	-6.829	0	0	1.15397e-05
	CoNO3+	1.162e-07	7.68e-08	-6.935	-7.115	-0.18	0	9.03577e-06
Na	1.006
	Na+	1.006	0.665	0.003	-0.177	-0.18	0	100
	NaCl	1.789e-05	1.789e-05	-4.747	-4.747	0	0	0.00177833
	NaBr	4.61e-06	4.61e-06	-5.336	-5.336	0	0	0.00045825
	NaSO4-	2.181e-06	1.442e-06	-5.661	-5.841	-0.18	0	0.000216799
	NaF	9.561e-09	9.561e-09	-8.02	-8.02	0	0	9.50398e-07
	NaHSiO3	9.272e-10	9.272e-10	-9.033	-9.033	0	0	9.2167e-08
	NaHPO4-	2.11e-11	1.395e-11	-10.676	-10.856	-0.18	0	2.09742e-09
	NaOH	9.67e-14	9.67e-14	-13.015	-13.015	0	0	9.61233e-12
	NaHP2O7-2	2.611e-18	3.419e-19	-17.583	-18.466	-0.883	0	2.59543e-16
	NaAlO2	1.253e-20	1.253e-20	-19.902	-19.902	0	0	1.24553e-18
	Na2P2O7-2	6.215e-23	8.14e-24	-22.207	-23.089	-0.883	0	6.17793e-21
	NaP2O7-3	1.747e-23	1.541e-25	-22.758	-24.812	-2.054	0	1.73658e-21
Ni	6.345e-06
	Ni+2	3.523e-06	7.607e-07	-5.453	-6.119	-0.666	0	55.524
	NiNO3+	2.151e-06	1.421e-06	-5.667	-5.847	-0.18	0	33.9007
	Ni(NO3)2	6.714e-07	6.714e-07	-6.173	-6.173	0	0	10.5816
	NiBr+	7.283e-11	4.814e-11	-10.138	-10.318	-0.18	0	0.00114783
	NiSO4	3.426e-11	3.426e-11	-10.465	-10.465	0	0	0.000539953
	NiCl+	1.876e-11	1.24e-11	-10.727	-10.907	-0.18	0	0.000295666
	Ni2OH+3	6.063e-20	1.01e-21	-19.217	-20.996	-1.778	0	9.55556e-13
	NiHP2O7-	1.55e-22	1.025e-22	-21.81	-21.989	-0.18	0	2.44287e-15
	Ni(OH)2	5.955e-23	5.955e-23	-22.225	-22.225	0	0	9.38534e-16
	NiP2O7-2	5.618e-26	7.359e-27	-25.25	-26.133	-0.883	0	8.85422e-19
	Ni(OH)3-	7.974e-32	5.271e-32	-31.098	-31.278	-0.18	0	1.25674e-24
	Ni4(OH)4+4	0	0	-41.384	-44.388	-3.004	0	0
O(0)	4.784e-24
	O2	2.392e-24	3.221e-24	-23.621	-23.492	0.129	0	50
P(5)	2.928e-06
	FeHPO4+	1.414e-06	9.349e-07	-5.849	-6.029	-0.18	0	48.2923
	H3PO4	7.899e-07	7.899e-07	-6.102	-6.102	0	0	26.9775
	H2PO4-	7.074e-07	4.676e-07	-6.15	-6.33	-0.18	0	24.1598
	AlHPO4+	1.146e-08	7.576e-09	-7.941	-8.121	-0.18	0	0.391393
	MnH2PO4+	4.447e-09	2.939e-09	-8.352	-8.532	-0.18	0	0.151878
	CuH2PO4+	1.527e-10	1.009e-10	-9.816	-9.996	-0.18	0	0.00521516
	ZnHPO4	3.357e-11	3.357e-11	-10.474	-10.474	0	0	0.00114652
	NaHPO4-	2.11e-11	1.395e-11	-10.676	-10.856	-0.18	0	0.000720628
	HPO4-2	1.925e-11	2.522e-12	-10.716	-11.598	-0.883	0	0.000657445
	MgHPO4	1.494e-11	1.494e-11	-10.826	-10.826	0	0	0.000510246
	HPO3F-	1.279e-11	8.453e-12	-10.893	-11.073	-0.18	0	0.000436817
	PbHPO4	4.781e-12	4.781e-12	-11.32	-11.32	0	0	0.000163286
	CaHPO4	3.652e-12	3.652e-12	-11.437	-11.437	0	0	0.000124727
	MnHPO4	2.837e-12	2.837e-12	-11.547	-11.547	0	0	9.68921e-05
	H2PO3F	5.928e-13	5.928e-13	-12.227	-12.227	0	0	2.02459e-05
	PO3F-2	4.681e-13	6.13e-14	-12.33	-13.213	-0.883	0	1.5987e-05
	CuHPO4	1.145e-13	1.145e-13	-12.941	-12.941	0	0	3.91052e-06
	FeH2PO4+2	6.575e-14	1.002e-14	-13.182	-13.999	-0.817	0	2.24556e-06
	FeHPO4	5.423e-14	5.423e-14	-13.266	-13.266	0	0	1.85212e-06
	AlH2PO4+2	2.733e-14	4.163e-15	-13.563	-14.381	-0.817	0	9.33402e-07
	MgH2PO4+	1.394e-14	9.211e-15	-13.856	-14.036	-0.18	0	4.76093e-07
	H2P2O7-2	7.974e-15	1.044e-15	-14.098	-14.981	-0.883	0	2.72336e-07
	KHPO4-	6.605e-15	4.366e-15	-14.18	-14.36	-0.18	0	2.25581e-07
	H3P2O7-	3.982e-15	2.632e-15	-14.4	-14.58	-0.18	0	1.35997e-07
	CaH2PO4+	2.769e-15	1.83e-15	-14.558	-14.737	-0.18	0	9.45697e-08
	PbH2PO4+	1.992e-15	1.317e-15	-14.701	-14.88	-0.18	0	6.80328e-08
	H4P2O7	8.478e-16	8.478e-16	-15.072	-15.072	0	0	2.89549e-08
	ZnH2PO4+	8.238e-16	5.445e-16	-15.084	-15.264	-0.18	0	2.81352e-08
	SrHPO4	1.732e-16	1.732e-16	-15.761	-15.761	0	0	5.9153e-09
	ZnPO4-	1.271e-16	8.399e-17	-15.896	-16.076	-0.18	0	4.34085e-09
	FeH2PO4+	1.133e-16	7.486e-17	-15.946	-16.126	-0.18	0	3.86954e-09
	MgPO4-	4.691e-18	3.101e-18	-17.329	-17.509	-0.18	0	1.60212e-10
	CuPO4-	4.641e-18	3.068e-18	-17.333	-17.513	-0.18	0	1.58504e-10
	NaHP2O7-2	2.611e-18	3.419e-19	-17.583	-18.466	-0.883	0	8.91735e-11
	HP2O7-3	2.61e-18	2.303e-20	-17.583	-19.638	-2.054	0	8.91393e-11
	PbP2O7-2	1.975e-18	2.587e-19	-17.704	-18.587	-0.883	0	6.74522e-11
	CaPO4-	1.26e-18	8.332e-19	-17.899	-18.079	-0.18	0	4.30328e-11
	MnPO4-	7.601e-19	5.024e-19	-18.119	-18.299	-0.18	0	2.59597e-11
	SrH2PO4+	1.344e-19	8.884e-20	-18.872	-19.051	-0.18	0	4.59016e-12
	FePO4-	7.626e-20	5.04e-20	-19.118	-19.298	-0.18	0	2.60451e-12
	PO4-3	1.182e-20	1.042e-22	-19.928	-21.982	-2.054	0	4.03689e-13
	MgP2O7-2	1.236e-21	1.619e-22	-20.908	-21.791	-0.883	0	4.22131e-14
	NiHP2O7-	1.55e-22	1.025e-22	-21.81	-21.989	-0.18	0	5.29372e-15
	CaP2O7-2	1.509e-22	1.977e-23	-21.821	-22.704	-0.883	0	5.15369e-15
	CdP2O7-2	8.042e-23	1.053e-23	-22.095	-22.977	-0.883	0	2.74658e-15
	Na2P2O7-2	6.215e-23	8.14e-24	-22.207	-23.089	-0.883	0	2.12261e-15
	NaP2O7-3	1.747e-23	1.541e-25	-22.758	-24.812	-2.054	0	5.96653e-16
	P2O7-4	6.371e-24	1.287e-27	-23.196	-26.891	-3.695	0	2.17589e-16
	NiP2O7-2	5.618e-26	7.359e-27	-25.25	-26.133	-0.883	0	1.91872e-18
	KP2O7-3	9.205e-27	8.12e-29	-26.036	-28.09	-2.054	0	3.14378e-19
	SrP2O7-2	1.364e-27	1.786e-28	-26.865	-27.748	-0.883	0	4.65847e-20
Pb(2)	0.0385
	PbNO3+	0.0286	0.0189	-1.544	-1.723	-0.18	0	74.2857
	Pb+2	0.009886	0.001506	-2.005	-2.822	-0.817	0	25.6779
	PbCl+	1.007e-05	6.656e-06	-4.997	-5.177	-0.18	0	0.0261558
	PbBr+	5.153e-06	3.406e-06	-5.288	-5.468	-0.18	0	0.0133844
	Pb2OH+3	4.797e-09	7.991e-11	-8.319	-10.097	-1.778	0	1.24597e-05
	PbOH+	4.023e-09	2.659e-09	-8.395	-8.575	-0.18	0	1.04494e-05
	PbCl2	3.878e-09	3.878e-09	-8.411	-8.411	0	0	1.00727e-05
	PbF+	2.063e-09	1.364e-09	-8.685	-8.865	-0.18	0	5.35844e-06
	PbBr2	1.063e-09	1.063e-09	-8.973	-8.973	0	0	2.76104e-06
	PbHPO4	4.781e-12	4.781e-12	-11.32	-11.32	0	0	1.24182e-08
	PbCl3-	4.505e-13	2.978e-13	-12.346	-12.526	-0.18	0	1.17013e-09
	PbBr3-	1.274e-13	8.42e-14	-12.895	-13.075	-0.18	0	3.30909e-10
	PbH2PO4+	1.992e-15	1.317e-15	-14.701	-14.88	-0.18	0	5.17403e-12
	PbF2	1.117e-15	1.117e-15	-14.952	-14.952	0	0	2.9013e-12
	PbCl4-2	2.212e-16	2.898e-17	-15.655	-16.538	-0.883	0	5.74545e-13
	Pb(OH)2	9.367e-17	9.367e-17	-16.028	-16.028	0	0	2.43299e-13
	PbP2O7-2	1.975e-18	2.587e-19	-17.704	-18.587	-0.883	0	5.12987e-15
	Pb4(OH)4+4	4.006e-22	3.972e-25	-21.397	-24.401	-3.004	0	1.04052e-18
	Pb3(OH)4+2	1.731e-24	2.637e-25	-23.762	-24.579	-0.817	0	4.4961e-21
	Pb(OH)3-	1.254e-25	8.29e-26	-24.902	-25.081	-0.18	0	3.25714e-22
	Pb6(OH)8+4	0	0	-41.954	-44.958	-3.004	0	0
	PbBrO3+	0	0	-56.925	-57.105	-0.18	0	0
	PbClO3+	0	0	-59.186	-59.366	-0.18	0	0
	Pb(BrO3)2	0	0	-110.068	-110.068	0	0	0
	Pb(ClO3)2	0	0	-115.981	-115.981	0	0	0
Pb(4)	2.256e-30
	Pb+4	2.256e-30	2.237e-33	-29.647	-32.65	-3.004	0	5.85974e-27
S(6)	6.593e-06
	SO4-2	2.505e-06	3.281e-07	-5.601	-6.484	-0.883	0	37.9948
	NaSO4-	2.181e-06	1.442e-06	-5.661	-5.841	-0.18	0	33.0805
	MgSO4	6.387e-07	6.387e-07	-6.195	-6.195	0	0	9.68755
	HSO4-	5.498e-07	3.634e-07	-6.26	-6.44	-0.18	0	8.33915
	ZnSO4	5.045e-07	5.045e-07	-6.297	-6.297	0	0	7.65206
	CaSO4	1.263e-07	1.263e-07	-6.899	-6.899	0	0	1.91567
	AlSO4+	6.076e-08	4.016e-08	-7.216	-7.396	-0.18	0	0.921583
	MnSO4	2.396e-08	2.396e-08	-7.621	-7.621	0	0	0.363416
	FeSO4+	1.177e-09	7.777e-10	-8.929	-9.109	-0.18	0	0.0178523
	KSO4-	1.151e-09	7.61e-10	-8.939	-9.119	-0.18	0	0.0174579
	CuSO4	2.972e-10	2.972e-10	-9.527	-9.527	0	0	0.00450781
	FeSO4	2.81e-10	2.81e-10	-9.551	-9.551	0	0	0.0042621
	SrSO4	3.917e-11	3.917e-11	-10.407	-10.407	0	0	0.000594115
	NiSO4	3.426e-11	3.426e-11	-10.465	-10.465	0	0	0.000519642
	CdSO4	8.209e-12	8.209e-12	-11.086	-11.086	0	0	0.000124511
	KHSO4	7.362e-12	7.362e-12	-11.133	-11.133	0	0	0.000111664
	H2SO4	3.76e-12	3.76e-12	-11.425	-11.425	0	0	5.70302e-05
	VSO4+	2.038e-12	1.347e-12	-11.691	-11.871	-0.18	0	3.09116e-05
	Al(SO4)2-	1.548e-12	1.023e-12	-11.81	-11.99	-0.18	0	2.34794e-05
	CoSO4	2.366e-14	2.366e-14	-13.626	-13.626	0	0	3.58865e-07
	Fe(SO4)2-	6.527e-15	4.314e-15	-14.185	-14.365	-0.18	0	9.89989e-08
Sb	3.603e-07
	Sb(OH)3	2.323e-07	2.323e-07	-6.634	-6.634	0	0	64.474
	Sb(OH)2+	1.244e-07	8.221e-08	-6.905	-7.085	-0.18	0	34.5268
	Sb(OH)2F	3.658e-09	3.658e-09	-8.437	-8.437	0	0	1.01527
	Sb(OH)4-	3.552e-17	2.348e-17	-16.45	-16.629	-0.18	0	9.85845e-09
	SbCl4-	3.402e-25	2.248e-25	-24.468	-24.648	-0.18	0	9.44213e-17
Si	0.002961
	SiO2	0.002961	0.002961	-2.528	-2.528	0	0	100
	NaHSiO3	9.272e-10	9.272e-10	-9.033	-9.033	0	0	3.13137e-05
	HSiO3-	4.477e-11	2.96e-11	-10.349	-10.529	-0.18	0	1.51199e-06
	H6(H2SiO4)4-2	8.026e-20	1.051e-20	-19.095	-19.978	-0.883	0	2.71057e-15
	H2SiO4-2	1.898e-21	2.486e-22	-20.722	-21.605	-0.883	0	6.41e-17
	SiF6-2	5.106e-25	6.688e-26	-24.292	-25.175	-0.883	0	1.72442e-20
	H4(H2SiO4)4-4	2.17e-35	4.382e-39	-34.663	-38.358	-3.695	0	7.32861e-31
Sr	7.693e-06
	SrNO3+	4.249e-06	2.809e-06	-5.372	-5.552	-0.18	0	55.232
	Sr+2	3.444e-06	5.983e-07	-5.463	-6.223	-0.76	0	44.768
	SrCl+	8.23e-11	5.44e-11	-10.085	-10.264	-0.18	0	0.0010698
	SrSO4	3.917e-11	3.917e-11	-10.407	-10.407	0	0	0.000509164
	SrF+	1.778e-13	1.176e-13	-12.75	-12.93	-0.18	0	2.31119e-06
	SrHPO4	1.732e-16	1.732e-16	-15.761	-15.761	0	0	2.2514e-09
	SrOH+	4.062e-18	2.685e-18	-17.391	-17.571	-0.18	0	5.28012e-11
	SrH2PO4+	1.344e-19	8.884e-20	-18.872	-19.051	-0.18	0	1.74704e-12
	SrP2O7-2	1.364e-27	1.786e-28	-26.865	-27.748	-0.883	0	1.77304e-20
Tl(1)	5.042e-08
	Tl+	5.042e-08	2.847e-08	-7.297	-7.546	-0.248	0	100
Tl(3)	1.962e-22
	Tl+3	1.962e-22	3.269e-24	-21.707	-23.486	-1.778	0	3.89131e-13
V(3)	1.214e-07
	V+3	1.153e-07	1.921e-09	-6.938	-8.717	-1.778	0	94.9753
	VOH+2	6.061e-09	9.234e-10	-8.217	-9.035	-0.817	0	4.99259
	V(OH)2+	2.678e-11	1.77e-11	-10.572	-10.752	-0.18	0	0.0220593
	VSO4+	2.038e-12	1.347e-12	-11.691	-11.871	-0.18	0	0.00167875
	V2(OH)2+4	4.513e-15	4.475e-18	-14.346	-17.349	-3.004	0	3.71746e-06
Zn	0.0339
	Zn+2	0.03389	0.007317	-1.47	-2.136	-0.666	0	99.9705
	ZnCl+	2.847e-06	1.882e-06	-5.546	-5.725	-0.18	0	0.00839823
	ZnSO4	5.045e-07	5.045e-07	-6.297	-6.297	0	0	0.0014882
	ZnBr+	3.793e-07	2.507e-07	-6.421	-6.601	-0.18	0	0.00111888
	ZnF+	2.102e-08	1.389e-08	-7.677	-7.857	-0.18	0	6.20059e-05
	ZnOH+	1.062e-09	7.021e-10	-8.974	-9.154	-0.18	0	3.13274e-06
	ZnCl2	3.366e-10	3.366e-10	-9.473	-9.473	0	0	9.9292e-07
	ZnHPO4	3.357e-11	3.357e-11	-10.474	-10.474	0	0	9.90265e-08
	ZnBr2	1.438e-11	1.438e-11	-10.842	-10.842	0	0	4.24189e-08
	Zn(OH)Cl	2.815e-12	2.815e-12	-11.55	-11.55	0	0	8.30383e-09
	ZnCl3-	4.305e-14	2.845e-14	-13.366	-13.546	-0.18	0	1.26991e-10
	ZnH2PO4+	8.238e-16	5.445e-16	-15.084	-15.264	-0.18	0	2.43009e-12
	ZnBr3-	5.136e-16	3.395e-16	-15.289	-15.469	-0.18	0	1.51504e-12
	Zn(OH)2	2.631e-16	2.631e-16	-15.58	-15.58	0	0	7.76106e-13
	ZnCl4-2	2.521e-16	3.302e-17	-15.598	-16.481	-0.883	0	7.43658e-13
	ZnPO4-	1.271e-16	8.399e-17	-15.896	-16.076	-0.18	0	3.74926e-13
	Zn(OH)3-	1.079e-25	7.134e-26	-24.967	-25.147	-0.18	0	3.18289e-22
	Zn(OH)4-2	8.125e-36	1.064e-36	-35.09	-35.973	-0.883	0	2.39676e-32
	ZnClO4+	0	0	-67.203	-67.383	-0.18	0	0
#NAME?	indices-------------------------------
	Phase	SI**	log	IAP	log	K(298	K	1	atm)
	Sb2O4	14.65	-24.96	-39.61	Sb2O4
	Sb2O5	10.23	-36.71	-46.93	Sb2O5
	Nontronite-H	6.51	-6.18	-12.69	H.33Fe2Al.33Si3.67H2O12
	Nontronite-Na	6.08	-5.59	-11.68	Na.33Fe2Al.33Si3.67H2O12
	Nontronite-Mg	5.88	-5.89	-11.77	Mg.165Fe2Al.33Si3.67H2O12
	Nontronite-Ca	5.77	-5.96	-11.73	Ca.165Fe2Al.33Si3.67H2O12
	Nontronite-K	5.31	-6.7	-12.01	K.33Fe2Al.33Si3.67H2O12
	Hematite	2.41	2.48	0.08	Fe2O3
	Quartz	1.5	-2.53	-4.03	SiO2
	PbHPO4	1.31	-14.42	-15.73	PbHPO4
	Tridymite	1.31	-2.53	-3.84	SiO2
	Chalcedony	1.23	-2.53	-3.76	SiO2
	Pyromorphite	1.05	-46.84	-47.9	Pb5(PO4)3Cl
	Cristobalite(alpha)	0.95	-2.53	-3.48	SiO2
	Goethite	0.7	1.23	0.53	FeOOH
	Coesite	0.69	-2.53	-3.22	SiO2
	Cristobalite(beta)	0.51	-2.53	-3.03	SiO2
	Sb(OH)3	0.46	-6.63	-7.1	Sb(OH)3
	SiO2(am)	0.21	-2.53	-2.74	SiO2
	Ice	-0.16	-0.02	0.14	H2O
	Chlorargyrite	-0.57	-10.34	-9.76	AgCl
	Anglesite	-1.4	-9.31	-7.91	PbSO4
	H2O(g)	-1.6	-0.02	1.59	H2O
	CoFe2O4	-1.64	-0.8	0.84	CoFe2O4
	Barite	-2.02	-12.04	-10.01	BaSO4
	MnHPO4	-2.18	-15.13	-12.95	MnHPO4
	Strengite	-2.89	-14.29	-11.39	FePO4:2H2O
	Nitrobarite	-3.32	-5.81	-2.49	Ba(NO3)2
	Niter	-3.45	-3.67	-0.22	KNO3
	Matlockite	-4.08	-13.51	-9.43	PbFCl
	Sb2O3	-4.26	-13.21	-8.96	Sb2O3
	Fe(OH)3	-4.42	1.21	5.64	Fe(OH)3
	PbFCl	-4.52	-13.51	-8.99	PbFCl
	NO2(g)	-4.56	3.79	8.35	NO2
	Gypsum	-4.57	-9.1	-4.53	CaSO4:2H2O
	Mordenite	-4.66	-10.02	-5.36	Ca.2895Na.361Al.94Si5.06O12:3.468H2O
	Anhydrite	-4.71	-9.06	-4.35	CaSO4
	Paralaurionite	-4.89	-4.7	0.2	PbClOH
	Diaspore	-5.22	1.92	7.15	AlHO2
	PbBr2	-5.23	-10.48	-5.25	PbBr2
	Bassanite	-5.37	-9.07	-3.71	CaSO4:0.5H2O
	PbBrF	-5.48	-13.52	-8.04	PbBrF
	CaSO4:0.5H2O(beta)	-5.54	-9.07	-3.54	CaSO4:0.5H2O
	Halite	-5.56	-3.99	1.56	NaCl
	Cotunnite	-5.6	-10.45	-4.85	PbCl2
	Boehmite	-5.63	1.92	7.55	AlO2H
	Gibbsite	-5.84	1.9	7.74	Al(OH)3
	Mirabilite	-5.86	-7.02	-1.15	Na2SO4:10H2O
	FeF3	-5.97	-25.23	-19.26	FeF3
	NaBr:2H2O	-6.14	-4.04	2.1	NaBr:2H2O
	Fluorite	-6.25	-16.32	-10.07	CaF2
	Berlinite	-6.29	-13.56	-7.27	AlPO4
	Sellaite	-6.44	-15.88	-9.44	MgF2
	Thenardite	-6.48	-6.84	-0.36	Na2SO4
	Albite	-6.54	-3.88	2.66	NaAlSi3O8
	Albite_low	-6.54	-3.88	2.66	NaAlSi3O8
	Pyrophyllite	-6.56	-6.27	0.29	Al2Si4O10(OH)2
	Ag	-6.69	1.3	7.99	Ag
	Delafossite	-6.71	-13.15	-6.44	CuFeO2
	Sb4O6(cubic)	-6.74	-26.43	-19.69	Sb4O6
	Epsomite	-6.79	-8.75	-1.96	MgSO4:7H2O
	K-Feldspar	-6.87	-7.25	-0.38	KAlSi3O8
	Maximum_Microcline	-6.87	-7.25	-0.38	KAlSi3O8
	NaBr	-6.96	-4.01	2.95	NaBr
	Celestite	-6.98	-12.71	-5.72	SrSO4
	Hexahydrite	-7	-8.73	-1.73	MgSO4:6H2O
	Alamosite	-7.1	-1.45	5.65	PbSiO3
	Sr(NO3)2:4H2O	-7.24	-6.55	0.69	Sr(NO3)2:4H2O
	AlF3	-7.27	-24.54	-17.27	AlF3
	Pentahydrite	-7.32	-8.71	-1.39	MgSO4:5H2O
	Ferrite-Zn	-7.45	4.25	11.7	ZnFe2O4
	Sr(NO3)2	-7.62	-6.48	1.14	Sr(NO3)2
	Analcime	-7.68	-1.62	6.06	Na.96Al.96Si2.04O6:H2O
	Starkeyite	-7.69	-8.69	-1	MgSO4:4H2O
	Lanarkite	-7.74	-8.23	-0.48	Pb2(SO4)O
	Pb3(PO4)2	-7.77	-27.74	-19.97	Pb3(PO4)2
	Albite_high	-7.86	-3.88	3.98	NaAlSi3O8
	Kaolinite	-7.95	-1.23	6.72	Al2Si2O5(OH)4
	Sanidine_high	-8.06	-7.25	0.82	KAlSi3O8
	Montmor-Na	-8.07	-5.74	2.33	Na.33Mg.33Al1.67Si4O10(OH)2
	Sylvite	-8.18	-7.36	0.83	KCl
	Montmor-Mg	-8.27	-6.03	2.23	Mg.495Al1.67Si4O10(OH)2
	Kieserite	-8.37	-8.64	-0.27	MgSO4:H2O
	KBr	-8.42	-7.37	1.05	KBr
	Montmor-Ca	-8.45	-6.11	2.34	Ca.165Mg.33Al1.67Si4O10(OH)2
	Montmor-K	-8.84	-6.85	1.99	K.33Mg.33Al1.67Si4O10(OH)2
	Tenorite	-9.15	-1.5	7.65	CuO
	Jarosite	-9.28	-18.69	-9.41	KFe3(SO4)2(OH)6
	Beidellite-H	-9.29	-4.8	4.49	H.33Al2.33Si3.67O10(OH)2
	Ferrite-Cu	-9.3	0.98	10.28	CuFe2O4
	Magnetite	-9.3	1.12	10.42	Fe3O4
	CdSO4:2.667H2O	-9.33	-11.14	-1.81	CdSO4:2.667H2O
	Chalcanthite	-9.35	-11.98	-2.63	CuSO4:5H2O
	Sb4O6(orthorhombic)	-9.38	-26.43	-17.04	Sb4O6
	Manganite	-9.42	-9.58	-0.16	MnO(OH)
	CdSO4:H2O	-9.45	-11.11	-1.66	CdSO4:H2O
	Melanterite	-9.48	-11.88	-2.4	FeSO4:7H2O
	Trevorite	-9.51	0.27	9.78	NiFe2O4
	Jadeite	-9.66	-1.35	8.31	NaAl(SiO3)2
	Beidellite-Na	-9.71	-4.21	5.5	Na.33Al2.33Si3.67O10(OH)2
	BaHPO4	-9.75	-17.15	-7.4	BaHPO4
	Jarosite-Na	-9.88	-15.33	-5.45	NaFe3(SO4)2(OH)6
	Beidellite-Mg	-9.91	-4.51	5.41	Mg.165Al2.33Si3.67O10(OH)2
	Pyrolusite	-9.94	-27.6	-17.66	MnO2
	CdBr2:4H2O	-9.99	-12.34	-2.35	CdBr2:4H2O
	Beidellite-Ca	-10.02	-4.58	5.44	Ca.165Al2.33Si3.67O10(OH)2
	Cd(OH)Cl	-10.02	-6.48	3.54	Cd(OH)Cl
	Dioptase	-10.1	-4.05	6.06	CuSiO2(OH)2
	Chrysocolla	-10.28	-4.07	6.21	CuSiH4O5
	CdBr2	-10.41	-12.27	-1.86	CdBr2
	Glauberite	-10.43	-15.9	-5.47	Na2Ca(SO4)2
	Beidellite-K	-10.49	-5.32	5.16	K.33Al2.33Si3.67O10(OH)2
	Mercallite	-10.55	-11.99	-1.44	KHSO4
	CdCl2:H2O	-10.57	-12.26	-1.68	CdCl2:H2O
	Morenosite	-10.67	-12.73	-2.06	NiSO4:7H2O
	NiSO4:6H2O(alpha)	-10.69	-12.71	-2.02	NiSO4:6H2O
	CdSiO3	-10.74	-3.23	7.5	CdSiO3
	CdSO4	-10.97	-11.09	-0.12	CdSO4
	Bieberite	-11.25	-13.8	-2.55	CoSO4:7H2O
	Ferrosilite	-11.3	-3.89	7.41	FeSiO3
	PbF2	-11.31	-16.57	-5.25	PbF2
	Corkite	-11.33	-21.13	-9.8	PbFe3(PO4)(SO4)(OH)6
	CoSO4:6H2O	-11.39	-13.78	-2.39	CoSO4:6H2O
	SrF2	-11.43	-19.97	-8.54	SrF2
	MnO2(gamma)	-11.47	-27.6	-16.13	MnO2
	Litharge	-11.56	1.08	12.64	PbO
	SrHPO4	-11.57	-17.82	-6.25	SrHPO4
	CdCl2	-11.58	-12.24	-0.66	CdCl2
	Arcanite	-11.72	-13.57	-1.84	K2SO4
	Massicot	-11.74	1.08	12.82	PbO
	Rhodonite	-11.85	-2.16	9.69	MnSiO3
	Enstatite	-12.05	-0.76	11.29	MgSiO3
	CoHPO4	-12.06	-18.78	-6.72	CoHPO4
	HCl(g)	-12.08	-5.78	6.3	HCl
	Stilbite	-12.4	-11.59	0.81	Ca1.019Na.136K.006Al2.18Si6.82O18:7.33H2O
	CoSO4:H2O	-12.46	-13.69	-1.22	CoSO4:H2O
	Nepheline	-12.57	1.18	13.75	NaAlSiO4
	MnSO4	-12.62	-10.01	2.61	MnSO4
	Kalsilite	-13.04	-2.19	10.85	KAlSiO4
	Bloedite	-13.05	-15.53	-2.48	Na2Mg(SO4)2:4H2O
	Mg1.25SO4(OH)0.5:0.5H2O	-13.39	-8.19	5.2	Mg1.25SO4(OH)0.5:0.5H2O
	Nantokite	-13.39	-20.15	-6.77	CuCl
	BaCl2:2H2O	-13.43	-13.22	0.21	BaCl2:2H2O
	MgSO4	-13.45	-8.62	4.83	MgSO4
	Frankdicksonite	-13.53	-19.29	-5.76	BaF2
	Illite	-13.82	-4.94	8.88	K0.6Mg0.25Al1.8Al0.5Si3.5O10(OH)2
	MnCl2:4H2O	-13.98	-11.23	2.75	MnCl2:4H2O
	Analcime-dehy	-14.02	-1.6	12.42	Na.96Al.96Si2.04O6
	BaCl2:H2O	-14.02	-13.2	0.82	BaCl2:H2O
	Okenite	-14.08	-3.77	10.31	CaSi2O4(OH)2:H2O
	Pb4O(PO4)2	-14.09	-26.66	-12.57	Pb4O(PO4)2
	Bischofite	-14.27	-9.88	4.39	MgCl2:6H2O
	Kyanite	-14.28	1.33	15.61	Al2SiO5
	FeSO4	-14.36	-11.75	2.61	FeSO4
	Antarcticite	-14.41	-10.32	4.09	CaCl2:6H2O
	Corundum	-14.43	3.86	18.29	Al2O3
	Cd(OH)2	-14.46	-0.72	13.73	Cd(OH)2
	Brucite	-14.54	1.75	16.28	Mg(OH)2
	Andalusite	-14.55	1.33	15.88	Al2SiO5
	Na3H(SO4)2	-14.57	-15.46	-0.89	Na3H(SO4)2
	CuF2:2H2O	-14.63	-19.18	-4.55	CuF2:2H2O
	HBr(g)	-14.67	-5.79	8.88	HBr
	Bunsenite	-14.68	-2.22	12.46	NiO
	Chalcocyanite	-14.8	-11.89	2.91	CuSO4
	Pyromorphite-OH	-14.82	-41.08	-26.27	Pb5(OH)(PO4)3
	FeO	-14.89	-1.37	13.52	FeO
	Sillimanite	-14.91	1.33	16.24	Al2SiO5
	Mn(OH)2(am)	-14.95	0.36	15.31	Mn(OH)2
	Ni(OH)2	-14.98	-2.23	12.75	Ni(OH)2
	MgBr2:6H2O	-15.05	-9.9	5.15	MgBr2:6H2O
	Syngenite	-15.05	-22.65	-7.6	K2Ca(SO4)2:H2O
	Hopeite	-15.1	-25.76	-10.66	Zn3(PO4)2:4H2O
	Pseudowollastonite	-15.17	-1.21	13.96	CaSiO3
	MnCl2:2H2O	-15.19	-11.2	4	MnCl2:2H2O
	Mesolite	-15.24	-1.75	13.49	Na.676Ca.657Al1.99Si3.01O10:2.647H2O
	Fe(OH)2	-15.28	-1.38	13.89	Fe(OH)2
	Celadonite	-15.34	-8.03	7.31	KMgAlSi4O10(OH)2
	BaCl2	-15.41	-13.18	2.23	BaCl2
	Co(NO3)2	-15.44	-7.44	8	Co(NO3)2
	SrCl2:6H2O	-15.45	-13.96	1.49	SrCl2:6H2O
	BaBr2:2H2O	-15.49	-13.24	2.24	BaBr2:2H2O
	Heulandite	-15.59	-12.48	3.11	Ba.065Sr.175Ca.585K.132Na.383Al2.165Si6.835O18:6H2O
	Co(OH)2	-15.6	-3.3	12.3	Co(OH)2
	Karelianite	-15.67	-5.73	9.95	V2O3
	Alum-K	-15.68	-20.65	-4.97	KAl(SO4)2:12H2O
	Kainite	-15.72	-16.03	-0.31	KMgClSO4:3H2O
	Co2SiO4	-15.73	-9.1	6.63	Co2SiO4
	CoF2	-15.75	-20.93	-5.18	CoF2
	Monteponite	-15.8	-0.71	15.09	CdO
	NiF2:4H2O	-15.88	-19.93	-4.06	NiF2:4H2O
	Mn(OH)3	-15.94	-9.6	6.34	Mn(OH)3
	Plumbogummite	-16.03	-24.17	-8.15	PbAl3(PO4)2(OH)5:H2O
	Sanbornite	-16.11	-6.71	9.41	BaSi2O5
	Alunite	-16.15	-16.62	-0.47	KAl3(OH)6(SO4)2
	Clinoptilolite-hy-Na	-16.46	-24.11	-7.65	Na3.467Al3.45Fe.017Si14.533O36:10.877H2O
	Clinoptilolite-Na	-16.47	-24.11	-7.64	Na3.467Al3.45Fe.017Si14.533O36:10.922H2O
	CoSO4	-16.52	-13.67	2.85	CoSO4
	FeF2	-16.59	-19.01	-2.42	FeF2
	Smectite-low-Fe-Mg	-16.61	-5.72	10.89	Ca.02Na.15K.2Fe.29Fe.16Mg.9Al1.25Si3.75H2O12
	MnCl2:H2O	-16.72	-11.18	5.54	MnCl2:H2O
	Br2(l)	-16.73	-23.31	-6.57	Br2
	CuCl2	-16.75	-13.03	3.72	CuCl2
	Ferrite-Mg	-16.77	4.25	21.02	MgFe2O4
	CoO	-16.83	-3.28	13.55	CoO
	Muscovite	-16.85	-3.4	13.45	KAl3Si3O10(OH)2
	NaFeO2	-16.87	3.02	19.88	NaFeO2
	Na4Ca(SO4)3:2H2O	-16.88	-22.78	-5.89	Na4Ca(SO4)3:2H2O
	Plattnerite	-16.88	-24.85	-7.97	PbO2
	Mg1.5SO4(OH)	-16.96	-7.75	9.21	Mg1.5SO4(OH)
	Nickelbischofite	-17.01	-13.86	3.15	NiCl2:6H2O
	MgCl2:4H2O	-17.14	-9.84	7.3	MgCl2:4H2O
	SrCl2:2H2O	-17.18	-13.89	3.29	SrCl2:2H2O
	CdF2	-17.19	-18.35	-1.16	CdF2
	Br2(g)	-17.3	-23.31	-6	Br2
	Paragonite	-17.42	-0.04	17.38	NaAl3Si3O10(OH)2
	CoCl2:6H2O	-17.52	-14.92	2.59	CoCl2:6H2O
	Manganosite	-17.54	0.37	17.92	MnO
	SrBr2:6H2O	-17.62	-13.99	3.63	SrBr2:6H2O
	NiCl2:4H2O	-17.67	-13.82	3.85	NiCl2:4H2O
	Ferrite-Ca	-17.69	3.81	21.5	CaFe2O4
	NiCl2:2H2O	-17.71	-13.79	3.92	NiCl2:2H2O
	Pb3SO6	-17.73	-7.15	10.58	Pb3SO6
	Picromerite	-17.86	-22.3	-4.44	K2Mg(SO4)2:6H2O
	NiSO4	-17.88	-12.6	5.28	NiSO4
	Clinoptilolite	-18.1	-28.39	-10.29	Na.954K.543Ca.761Mg.124Sr.036Ba.062Mn.002Al3.45Fe.017Si14.5330O46.922H21.844
	Leonite	-18.15	-22.26	-4.11	K2Mg(SO4)2:4H2O
	Bixbyite	-18.19	-19.15	-0.96	Mn2O3
	Scolecite	-18.2	-2.46	15.75	CaAl2Si3O10:3H2O
	Pb2SiO4	-18.37	-0.37	18.01	Pb2SiO4
	Laumontite	-18.51	-5	13.51	CaAl2Si4O12:4H2O
	CuF2	-18.53	-19.15	-0.62	CuF2
	Natrolite	-18.6	-0.21	18.39	Na2Al2Si3O10:2H2O
	SrCl2:H2O	-18.61	-13.87	4.73	SrCl2:H2O
	BaBr2	-18.79	-13.21	5.58	BaBr2
	Cronstedtite-7A	-18.99	-2.81	16.18	Fe2Fe2SiO5(OH)4
	CoCl2:2H2O	-19.51	-14.85	4.66	CoCl2:2H2O
	Periclase	-19.56	1.76	21.33	MgO
	Natrosilite	-19.57	-1.51	18.07	Na2Si2O5
	SrSiO3	-19.65	-4.85	14.81	SrSiO3
	Mordenite-dehy	-19.72	-9.96	9.77	Ca.2895Na.361Al.94Si5.06O12
	Aphthitalite	-19.88	-23.77	-3.89	NaK3(SO4)2
	MgOHCl	-19.9	-4.01	15.89	MgOHCl
	Scacchite	-19.9	-11.16	8.74	MnCl2
	Pb(H2PO4)2	-20.1	-29.94	-9.84	Pb(H2PO4)2
	Clinoptilolite-Ca	-20.45	-27.97	-7.52	Ca1.7335Al3.45Fe.017Si14.533O36:10.922H2O
	Clinoptilolite-hy-Ca	-20.47	-27.98	-7.52	Ca1.7335Al3.45Fe.017Si14.533O36:11.645H2O
	O2(g)	-20.6	-23.49	-2.89	O2
	NiF2	-20.68	-19.86	0.82	NiF2
	Brushite	-20.76	-14.21	6.55	CaHPO4:2H2O
	Na2SiO3	-21.18	1.02	22.2	Na2SiO3
	Portlandite	-21.24	1.3	22.55	Ca(OH)2
	Cu	-21.25	10.24	31.5	Cu
	Ni2SiO4	-21.25	-6.96	14.29	Ni2SiO4
	Carnallite	-21.5	-17.23	4.27	KMgCl3:6H2O
	SrCl2	-21.75	-13.85	7.9	SrCl2
	K3H(SO4)2	-21.93	-25.55	-3.62	K3H(SO4)2
	Hydrophilite	-21.95	-10.21	11.75	CaCl2
	Lawrencite	-21.95	-12.9	9.05	FeCl2
	Lawsonite	-22.01	0.09	22.11	CaAl2Si2O7(OH)2:H2O
	Smectite-high-Fe-Mg	-22.24	-4.97	17.27	Ca.025Na.1K.2Fe.5Fe.2Mg1.15Al1.25Si3.5H2O12
	NiCl2	-22.35	-13.75	8.6	NiCl2
	MgCl2:2H2O	-22.54	-9.8	12.73	MgCl2:2H2O
	SiF4(g)	-22.58	-37.82	-15.24	SiF4
	Diopside	-22.85	-1.97	20.89	CaMgSi2O6
	CoCl2	-23.03	-14.82	8.22	CoCl2
	Cu3(PO4)2	-23.26	-35.49	-12.22	Cu3(PO4)2
	SrBr2:H2O	-23.46	-13.9	9.56	SrBr2:H2O
	Fluorapatite	-23.53	-48.68	-25.16	Ca5(PO4)3F
	Antlerite	-23.66	-14.93	8.73	Cu3(SO4)(OH)4
	KAl(SO4)2	-23.7	-20.43	3.27	KAl(SO4)2
	Ag3PO4	-23.98	-29.2	-5.23	Ag3PO4
	Clinoptilolite-hy-K	-24.26	-35.71	-11.45	K3.467Al3.45Fe.017Si14.533O36:7.499H2O
	Fayalite	-24.32	-5.26	19.06	Fe2SiO4
	Clinoptilolite-K	-24.33	-35.78	-11.45	K3.467Al3.45Fe.017Si14.533O36:10.922H2O
	SbCl3	-24.49	-23.91	0.59	SbCl3
	Pb4Cl2(OH)6	-24.55	-7.27	17.28	Pb4Cl2(OH)6
	Hedenbergite	-24.63	-5.1	19.53	CaFe(SiO3)2
	Tephroite	-24.81	-1.78	23.02	Mn2SiO4
	BaSiF6	-24.9	-57.11	-32.22	BaSiF6
	SbBr3	-25	-23.95	1.06	SbBr3
	Cu3(PO4)2:3H2O	-25.06	-35.54	-10.48	Cu3(PO4)2:3H2O
	Cd3(PO4)2	-25.21	-33.1	-7.89	Cd3(PO4)2
	Talc	-25.83	-4.84	20.99	Mg3Si4O10(OH)2
	MgCl2:H2O	-25.86	-9.79	16.07	MgCl2:H2O
	Polyhalite	-26.04	-40.35	-14.31	K2MgCa2(SO4)4:2H2O
	Cl2(g)	-26.27	-23.28	2.99	Cl2
	Ba(OH)2:8H2O	-26.3	-1.81	24.49	Ba(OH)2:8H2O
	Hercynite	-26.31	2.5	28.8	FeAl2O4
	Anorthite	-26.35	0.13	26.48	CaAl2(SiO4)2
	Ni2P2O7	-26.52	-35.42	-8.9	Ni2P2O7
	Clinoptilolite-Sr	-26.63	-34.29	-7.66	Sr1.7335Al3.45Fe.017Si14.533O36:10.922H2O
	Clinoptilolite-hy-Sr	-26.68	-34.34	-7.66	Sr1.7335Al3.45Fe.017Si14.533O36:13.893H2O
	Forsterite	-26.81	1	27.81	Mg2SiO4
	Cuprite	-26.87	-28.78	-1.91	Cu2O
	Tl	-26.89	0.28	27.17	Tl
	SrBr2	-26.95	-13.88	13.07	SrBr2
	Pb4SO7	-27.78	-6.07	21.71	Pb4SO7
	Gyrolite	-27.79	-4.98	22.8	Ca2Si3O7(OH)2:1.5H2O
	Minnesotaite	-28.06	-14.23	13.83	Fe3Si4O10(OH)2
	Oxychloride-Mg	-28.17	-2.34	25.83	Mg2Cl(OH)3:4H2O
	Saponite-H	-28.55	-3.37	25.18	H.33Mg3Al.33Si3.67O10(OH)2
	Hinsdalite	-28.88	-19.06	9.82	Al3PPbSO8(OH)6
	Hausmannite	-28.92	-18.78	10.14	Mn3O4
	Al2(SO4)3:6H2O	-28.96	-27.4	1.56	Al2(SO4)3:6H2O
	Monticellite	-28.97	0.56	29.53	CaMgSiO4
	Saponite-Na	-28.98	-2.78	26.2	Na.33Mg3Al.33Si3.67O10(OH)2
	Saponite-Mg	-29.17	-3.08	26.1	Mg3.165Al.33Si3.67O10(OH)2
	Saponite-Ca	-29.29	-3.15	26.14	Ca.165Mg3Al.33Si3.67O10(OH)2
	Molysite	-29.53	-16.06	13.47	FeCl3
	Cd3(SO4)2(OH)2	-29.63	-22.91	6.72	Cd3(SO4)2(OH)2
	Saponite-K	-29.75	-3.89	25.86	K.33Mg3Al.33Si3.67O10(OH)2
	Sr(OH)2	-29.86	-2.34	27.52	Sr(OH)2
	CuF	-30.29	-23.21	7.08	CuF
	Mn3(PO4)2	-30.68	-29.86	0.82	Mn3(PO4)2
	Co3(PO4)2	-30.82	-40.84	-10.01	Co3(PO4)2
	Chrysotile	-30.83	0.2	31.03	Mg3Si2O5(OH)4
	Ni3(PO4)2	-30.99	-37.63	-6.64	Ni3(PO4)2
	KMgCl3:2H2O	-31.12	-17.16	13.96	KMgCl3:2H2O
	Lime	-31.25	1.32	32.57	CaO
	H2(g)	-31.27	-34.37	-3.1	H2
	Chloromagnesite	-31.58	-9.77	21.82	MgCl2
	Fe2(SO4)3	-31.72	-28.67	3.05	Fe2(SO4)3
	Greenalite	-31.77	-9.19	22.58	Fe3Si2O5(OH)4
	Atacamite	-31.85	-17.59	14.26	Cu4Cl2(OH)6
	Brochantite	-31.87	-16.44	15.42	Cu4(SO4)(OH)6
	Spinel	-31.98	5.63	37.61	Al2MgO4
	Epidote-ord	-32.61	0.15	32.76	FeCa2Al2(OH)(SiO4)3
	Epidote	-32.62	0.15	32.77	Ca2FeAl2Si3O12OH
	CaAl2O4:10H2O	-32.99	5	37.99	CaAl2O4:10H2O
	Ca-Al_Pyroxene	-33.25	2.66	35.9	CaAl2SiO6
	Prehnite	-33.89	-1.1	32.79	Ca2Al2Si3O10(OH)2
	Ba2Si3O8	-34.11	-10.88	23.23	Ba2Si3O8
	Chamosite-7A	-34.19	-1.43	32.76	Fe2Al2SiO5(OH)4
	Andradite	-34.32	-1.13	33.19	Ca3Fe2(SiO4)3
	Pb	-34.35	12.83	47.17	Pb
	Cd3(SO4)(OH)4	-35.11	-12.54	22.57	Cd3(SO4)(OH)4
	Ca2Cl2(OH)2:H2O	-35.21	-8.92	26.29	Ca2Cl2(OH)2:H2O
	Hydroxylapatite	-36.65	-39.87	-3.22	Ca5(OH)(PO4)3
	Hillebrandite	-36.67	0.1	36.77	Ca2SiO3(OH)2:0.17H2O
	Margarite	-36.95	3.97	40.93	CaAl4Si2O10(OH)2
	Dicalcium_silicate	-37.01	0.12	37.13	Ca2SiO4
	Spinel-Co	-38.07	-44.59	-6.52	Co3O4
	MgBr2	-38.28	-9.79	28.49	MgBr2
	Larnite	-38.3	0.12	38.42	Ca2SiO4
	KMgCl3	-38.37	-17.12	21.25	KMgCl3
	Sepiolite	-38.46	-8.24	30.22	Mg4Si6O15(OH)2:6H2O
	Minium	-38.95	-22.69	16.26	Pb3O4
	Phlogopite	-39.27	-1.97	37.3	KAlMg3Si3O10(OH)2
	Annite	-40.69	-11.36	29.33	KFe3AlSi3O10(OH)2
	Ni	-41.45	9.53	50.98	Ni
	Gismondine	-41.62	0.09	41.72	Ca2Al4Si4O16:9H2O
	CaAl2O4	-41.72	5.18	46.91	CaAl2O4
	Sb	-41.78	11.01	52.79	Sb
	CoF3	-42.09	-47.12	-5.03	CoF3
	Clinozoisite	-42.26	0.84	43.1	Ca2Al3Si3O12(OH)
	Co	-44.05	8.46	52.52	Co
	SrO	-44.2	-2.32	41.88	SrO
	Cd	-45.55	11.04	56.59	Cd
	Akermanite	-45.88	-0.65	45.23	Ca2MgSi2O7
	Al2(SO4)3	-46.19	-27.3	18.9	Al2(SO4)3
	Tachyhydrite	-47.1	-29.96	17.14	Mg2CaCl6:12H2O
	BaMnO4	-47.13	-57.22	-10.09	BaMnO4
	Fe	-48.64	10.38	59.02	Fe
	BaO	-49.45	-1.65	47.8	BaO
	Ag(g)	-49.79	1.3	51.09	Ag
	Sr2SiO4	-49.93	-7.17	42.76	Sr2SiO4
	Ba2SiO4	-50.38	-5.83	44.55	Ba2SiO4
	Cordierite_hydr	-50.99	-1.41	49.59	Mg2Al4Si5O18:H2O
	Grossular	-51.53	0.24	51.78	Ca3Al2(SiO4)3
	Ferrite-Dicalcium	-51.67	5.13	56.8	Ca2Fe2O5
	Clinoptilolite-dehy-Na	-51.92	-23.91	28.01	Na3.467Al3.45Fe.017Si14.533O36
	Gehlenite	-52.24	3.98	56.22	Ca2Al2SiO7
	Rankinite	-52.91	-1.09	51.82	Ca3Si2O7
	Ca2Al2O5:8H2O	-53.21	6.36	59.57	Ca2Al2O5:8H2O
	Cordierite_anhyd	-53.46	-1.39	52.07	Mg2Al4Si5O18
	Clinoptilolite-dehy	-53.55	-28.2	25.36	Sr.036Mg.124Ca.761Mn.002Ba.062K.543Na.954Al3.45Fe.017Si14.533O36
	Clinoptilolite-dehy-Ca	-55.91	-27.77	28.14	Ca1.7335Al3.45Fe.017Si14.533O36
	CoSO4.3Co(OH)2	-56.78	-23.58	33.2	CoSO4(Co(OH)2)3
	Cd(g)	-59.09	11.04	70.13	Cd
	CaAl4O7	-59.55	9.05	68.59	CaAl4O7
	Na	-59.72	7.65	67.37	Na
	Clinoptilolite-dehy-K	-59.78	-35.58	24.2	K3.467Al3.45Fe.017Si14.533O36
	Afwillite	-61.1	-1.14	59.96	Ca3Si2O4(OH)6
	Ripidolite-14A	-62.01	-1.23	60.78	Mg3Fe2Al2Si3O10(OH)8
	Clinochlore-14A	-62.02	5.03	67.05	Mg5Al2Si3O10(OH)8
	Clinoptilolite-dehy-Sr	-62.08	-34.09	27.99	Sr1.7335Al3.45Fe.017Si14.533O36
	Daphnite-14A	-62.72	-10.62	52.1	Fe5AlAlSi3O10(OH)8
	Pb(g)	-62.78	12.83	75.61	Pb
	Na2O	-63.87	3.55	67.42	Na2O
	Ripidolite-7A	-65.39	-1.23	64.16	Mg3Fe2Al2Si3O10(OH)8
	Clinochlore-7A	-65.4	5.03	70.42	Mg5Al2Si3O10(OH)8
	Amesite-14A	-65.62	9.65	75.27	Mg4Al4Si2O10(OH)8
	Na4SiO4	-66.03	4.57	70.6	Na4SiO4
	Daphnite-7A	-66.1	-10.62	55.48	Fe5AlAlSi3O10(OH)8
	K	-66.69	4.28	70.98	K
	Todorokite	-67.25	-113.07	-45.82	Mn7O12:3H2O
	Merwinite	-67.73	0.68	68.41	MgCa3(SiO4)2
	Foshagite	-68.12	-2.32	65.8	Ca4Si3O9(OH)2:0.5H2O
	Tremolite	-69.71	-8.78	60.93	Ca2Mg5Si8O22(OH)2
	Mn	-70.81	12.12	82.93	Mn
	Katoite	-71.22	7.72	78.94	Ca3Al2H12O12
	Hatrurite	-71.91	1.44	73.35	Ca3SiO5
	Tobermorite-14A	-72.36	-8.75	63.61	Ca5Si6H21O27.5
	Na(g)	-73.21	7.65	80.86	Na
	Cu(g)	-73.41	10.24	83.66	Cu
	Tobermorite-11A	-74.05	-8.66	65.39	Ca5Si6H11O22.5
	Anthophyllite	-74.37	-7.89	66.48	Mg7Si8O22(OH)2
	Misenite	-74.4	-85.48	-11.08	K8H6(SO4)7
	Ca4Cl2(OH)6:13H2O	-74.86	-6.53	68.33	Ca4Cl2(OH)6:13H2O
	K(g)	-77.3	4.28	81.58	K
	Tobermorite-9A	-77.47	-8.61	68.86	Ca5Si6H6O20
	Birnessite	-79.39	-164.94	-85.55	Mn8O14:5H2O
	Ettringite	-82.4	-19.94	62.46	Ca6Al2(SO4)3(OH)12:26H2O
	F2(g)	-85.1	-29.39	55.71	F2
	Mo	-85.5	23.77	109.27	Mo
	K2O	-87.22	-3.18	84.04	K2O
	As	-89.63	-46.95	42.68	As
	As2O5	-93.7	-91.57	2.14	As2O5
	Ca4Al2O7:19H2O	-94.87	8.81	103.68	Ca4Al2O7:19H2O
	Na6Si2O7	-95.94	5.59	101.53	Na6Si2O7
	Lammerite	-97.62	-96.07	1.55	Cu3(AsO4)2
	Cd3(AsO4)2	-97.75	-93.68	4.06	Cd3(AsO4)2
	Ca4Al2O7:13H2O	-98.34	8.92	107.25	Ca4Al2O7:13H2O
	Pargasite	-99.62	2.08	101.7	NaCa2Al3Mg4Si6O22(OH)2
	Ca3Al2O6	-105.2	7.83	113.03	Ca3Al2O6
	Ca3(AsO4)2	-105.4	-87.6	17.8	Ca3(AsO4)2
	Erythrite	-107.96	-101.56	6.39	Co3(AsO4)2:8H2O
	Mg	-109.01	13.51	122.52	Mg
	Arsenolite	-109.3	-129.14	-19.84	As2O3
	Claudetite	-109.34	-129.14	-19.8	As2O3
	Co3(AsO4)2	-109.95	-101.42	8.53	Co3(AsO4)2
	P	-118.18	13.87	132.05	P
	Sr3(AsO4)2	-119.14	-98.53	20.61	Sr3(AsO4)2
	Modderite	-125.1	-174.65	-49.55	CoAs
	Ca	-126.76	13.07	139.83	Ca
	Si	-127.9	20.96	148.86	Si
	Mg(g)	-128.73	13.51	142.25	Mg
	Ca4Al2Fe2O10	-128.85	11.64	140.48	Ca4Al2Fe2O10
	Al	-130.36	19.55	149.91	Al
	Ba	-131.13	10.1	141.23	Ba
	Sr	-132.35	9.42	141.77	Sr
	Ca(g)	-152	13.07	165.07	Ca
	Al(g)	-181.07	19.55	200.62	Al
	Si(g)	-198.98	20.96	219.94	Si
	Safflorite	-206.46	-210.11	-3.64	CoAs2
	As4O6(mono)	-218.23	-258.28	-40.05	As4O6
	As4O6(cubi)	-218.45	-258.28	-39.82	As4O6
	FeV2O4	-287.65	-7.09	280.56	FeV2O4
	Mayenite	-451.25	42.9	494.15	Ca12Al14O33
	Antigorite	-477.46	-1.83	475.63	Mg48Si34O85(OH)62
	Tsumebite	-17.45	-14.91	2.53	Pb2Cu(PO4)(OH)3:3H2O
	V	-92.19	14.76	106.94	V
	Vivianite	-30.5	-35.22	-4.72	Fe3(PO4)2:8H2O
	Wairakite	-22.88	-4.97	17.92	CaAl2Si4O10(OH)4
	Whitlockite	-22.7	-27.01	-4.32	Ca3(PO4)2
	Wollastonite	-14.93	-1.21	13.72	CaSiO3
	Wustite	-13.42	-1.02	12.4	Fe.947O
	Xonotlite	-98.99	-7.25	91.74	Ca6Si6O17(OH)2
	Zincite	-9.43	1.77	11.2	ZnO
	Zn	-55.28	13.51	68.79	Zn
	Zn(ClO4)2:6H2O	-140.93	-135.29	5.63	Zn(ClO4)2:6H2O
	Zn(g)	-71.9	13.51	85.41	Zn
	Zn(NO3)2:6H2O	-5.9	-2.5	3.4	Zn(NO3)2:6H2O
	Zn(OH)2(beta)	-10.18	1.75	11.93	Zn(OH)2
	Zn(OH)2(epsilon)	-9.91	1.75	11.66	Zn(OH)2
	Zn(OH)2(gamma)	-10.13	1.75	11.88	Zn(OH)2
	Zn2(OH)3Cl	-17.55	-2.26	15.29	Zn2(OH)3Cl
	Zn2SiO4	-12.84	1	13.84	Zn2SiO4
	Zn2SO4(OH)2	-14.45	-6.87	7.58	Zn2SO4(OH)2
	Zn3(AsO4)2	-95.58	-86.27	9.31	Zn3(AsO4)2
	Zn3O(SO4)2	-34.56	-15.47	19.09	Zn3O(SO4)2
	Zn5(NO3)2(OH)8	-38.07	4.6	42.67	Zn5(NO3)2(OH)8
	ZnBr2	-17.36	-9.79	7.57	ZnBr2
	ZnBr2:2H2O	-15.12	-9.83	5.29	ZnBr2:2H2O
	ZnCl2	-16.84	-9.77	7.08	ZnCl2
	ZnF2	-15.39	-15.88	-0.49	ZnF2
	ZnSO4	-12.15	-8.62	3.53	ZnSO4
	ZnSO4:6H2O	-7.03	-8.73	-1.7	ZnSO4:6H2O
	ZnSO4:7H2O	-6.87	-8.75	-1.88	ZnSO4:7H2O
	ZnSO4:H2O	-8.09	-8.64	-0.55	ZnSO4:H2O
	Zoisite	-42.29	0.84	43.14	Ca2Al3(SiO4)3OH
**For	a	gas	SI	=	log10(fugacity).	Fugacity	=	pressure	*	phi	/	1	atm.
	For	ideal	gases	phi	=	1
------------------
End	of	simulation.
------------------
------------------------------------
Reading	input	data	for	simulation	2	BBI-2-A
------------------------------------
	SOLUTION	2
	units	mg/l
	temp	25
	pH	1.96
	pe	13.4381
	F	20
	Cl	10
	Br	20
	N(+5)	17026.6
	Alkalinity	0
	Ag	0.1011
	Al	71.38
	As	0.0188632
	Ba	5.4943
	Ca	1008
	Cd	15.73
	Co	0.0256
	Cr(+2)	0.0519
	Cu	1.0946
	Fe	82.83
	K	9.2973
	Mg	571
	Mn	128
	Mo	0.0166692
	Na	3.4391	charge
	Ni	0.361
	P(5)	0.0616647
	Pb	7354
	S(6)	0.5623
	Sb	0.0425711
	Si	167.51
	Sr	0.6484
	Tl	0.01
	V(+3)	0.006
	Zn	2066
	END
-------------------------------------------
Beginning	of	initial	solution	calculations.
-------------------------------------------
Initial	solution	2
#NAME?	composition------------------------------
	Elements	Molality	Moles
	Ag	9.648e-07	9.648e-07
	Al	0.002723	0.002723
	As	2.592e-07	2.592e-07
	Ba	4.119e-05	4.119e-05
	Br	0.0002577	0.0002577
	Ca	0.02589	0.02589
	Cd	0.000144	0.000144
	Cl	0.0002904	0.0002904
	Co	4.472e-07	4.472e-07
	Cr(2)	1.028e-06	1.028e-06
	Cu	1.773e-05	1.773e-05
	F	0.001084	0.001084
	Fe	0.001527	0.001527
	K	0.0002448	0.0002448
	Mg	0.02418	0.02418
	Mn	0.002398	0.002398
	Mo	1.789e-07	1.789e-07
	N(5)	1.251	1.251
	Na	0.983	0.983	Charge	balance
	Ni	6.332e-06	6.332e-06
	P(5)	2.049e-06	2.049e-06
	Pb	0.03654	0.03654
	S(6)	6.027e-06	6.027e-06
	Sb	3.599e-07	3.599e-07
	Si	0.00287	0.00287
	Sr	7.618e-06	7.618e-06
	Tl	5.037e-08	5.037e-08
	V(3)	1.212e-07	1.212e-07
	Zn	0.03252	0.03252
#NAME?	of	solution----------------------------
	pH	=	1.96
	pe	=	13.438
	Activity	of	water	=	0.96
	Ionic	strength	(mol/kgw)	=	1.295
	Mass	of	water	(kg)	=	1
	Total	alkalinity	(eq/kg)	=	-0.01648
	Temperature	(ｰC)	=	25
	Electrical	balance	(eq)	=	-4.841e-16
	Percent	error	100*(Cat-|An|)/(Cat+|An|)	=	0
	Iterations	=	16
	Total	H	=	111.064
	Total	O	=	59.2853
#NAME?	of	species----------------------------
	Log	Log	Log	mole	V
	Species	Molality	Activity	Molality	Activity	Gamma	cmｳ/mol
	H+	0.01319	0.01096	-1.88	-1.96	-0.08	0
	OH-	1.334e-12	8.438e-13	-11.875	-12.074	-0.199	0
	H2O	55.53	0.9603	1.744	-0.018	0	0
Ag(1)	9.648e-07
	Ag+	6.629e-07	3.748e-07	-6.179	-6.426	-0.248	0	68.7085
	AgNO3	1.805e-07	1.805e-07	-6.744	-6.744	0	0	18.7085
	AgCl	1.187e-07	1.187e-07	-6.926	-6.926	0	0	12.3031
	AgCl2-	2.818e-09	1.862e-09	-8.55	-8.73	-0.18	0	0.292081
	AgCl3-2	1.478e-12	1.952e-13	-11.83	-12.71	-0.879	0	0.000153192
	AgF	3.493e-14	3.493e-14	-13.457	-13.457	0	0	3.62044e-06
	AgCl4-3	1.562e-16	1.409e-18	-15.806	-17.851	-2.045	0	1.61899e-08
Ag(2)	1.566e-26
	Ag+2	1.566e-26	2.402e-27	-25.805	-26.619	-0.814	0	1.62313e-18
Al	0.002723
	Al+3	0.001655	0.0001182	-2.781	-3.927	-1.146	0	60.7786
	AlF+2	0.001054	0.0001616	-2.977	-3.792	-0.814	0	38.7073
	AlF2+	1.331e-05	8.795e-06	-4.876	-5.056	-0.18	0	0.488799
	AlOH+2	7.565e-07	1.16e-07	-6.121	-6.936	-0.814	0	0.0277819
	AlSO4+	5.583e-08	3.689e-08	-7.253	-7.433	-0.18	0	0.00205031
	AlF3	1.513e-08	1.513e-08	-7.82	-7.82	0	0	0.000555637
	AlHPO4+	8.221e-09	5.432e-09	-8.085	-8.265	-0.18	0	0.00030191
	Al2(OH)2+4	2.148e-09	2.188e-12	-8.668	-11.66	-2.992	0	7.88836e-05
	Al(OH)2+	3.571e-11	2.359e-11	-10.447	-10.627	-0.18	0	1.31142e-06
	Al(SO4)2-	1.322e-12	8.731e-13	-11.879	-12.059	-0.18	0	4.85494e-08
	AlF4-	7.865e-13	5.196e-13	-12.104	-12.284	-0.18	0	2.88836e-08
	Al3(OH)4+5	3.452e-14	1.281e-18	-13.462	-17.892	-4.431	0	1.26772e-09
	AlH2PO4+2	1.946e-14	2.985e-15	-13.711	-14.525	-0.814	0	7.14653e-10
	HAlO2	3.131e-15	3.131e-15	-14.504	-14.504	0	0	1.14983e-10
	AlO2-	1.481e-19	9.783e-20	-18.83	-19.01	-0.18	0	5.43885e-15
	NaAlO2	1.212e-20	1.212e-20	-19.916	-19.916	0	0	4.45097e-16
	Al13O4(OH)24+7	0	0	-78.822	-87.557	-8.735	0	0
As(-3)	0
	AsH3	0	0	-152.361	-152.361	0	0	0
As(3)	0							0
	HAsO2	0	0	-55.06	-55.06	0	0	0
	As(OH)3	0	0	-55.136	-55.136	0	0	0
	H2AsO3-	0	0	-62.209	-62.389	-0.18	0	0
	AsO2-	0	0	-62.211	-62.391	-0.18	0	0
	AsO2OH-2	0	0	-70.56	-71.439	-0.879	0	0
As(5)	2.592e-07
	HAsO3F-	2.59e-07	1.711e-07	-6.587	-6.767	-0.18	0	99.9228
	AsO3F-2	1.592e-10	2.102e-11	-9.798	-10.677	-0.879	0	0.0614198
	H3AsO4	0	0	-43.79	-43.79	0	0	0
	H2AsO4-	0	0	-43.896	-44.076	-0.18	0	0
	HAsO4-2	0	0	-48.016	-48.896	-0.879	0	0
	AsO4-3	0	0	-56.482	-58.527	-2.045	0	0
Ba	4.119e-05
	BaNO3+	2.486e-05	1.643e-05	-4.604	-4.784	-0.18	0	60.3545
	Ba+2	1.632e-05	2.851e-06	-4.787	-5.545	-0.758	0	39.6213
	BaCl+	2.221e-10	1.468e-10	-9.653	-9.833	-0.18	0	0.000539209
	BaF+	4.063e-13	2.684e-13	-12.391	-12.571	-0.18	0	9.86404e-07
	BaOH+	1.28e-17	8.46e-18	-16.893	-17.073	-0.18	0	3.10755e-11
Br(-03)	1.425e-20
	Br3-	4.751e-21	3.139e-21	-20.323	-20.503	-0.18	0	1.84362e-15
Br(-1)	0.0002577
	Br-	0.000247	0.0001485	-3.607	-3.828	-0.221	0	95.8479
	PbBr+	4.995e-06	3.3e-06	-5.301	-5.481	-0.18	0	1.9383
	NaBr	4.506e-06	4.506e-06	-5.346	-5.346	0	0	1.74854
	CdBr+	8.028e-07	5.304e-07	-6.095	-6.275	-0.18	0	0.311525
	ZnBr+	3.656e-07	2.415e-07	-6.437	-6.617	-0.18	0	0.14187
	PbBr2	1.031e-09	1.031e-09	-8.987	-8.987	0	0	0.000400078
	KBr	4.155e-10	4.155e-10	-9.381	-9.381	0	0	0.000161234
	CdBr2	3.926e-10	3.926e-10	-9.406	-9.406	0	0	0.000152348
	NiBr+	7.389e-11	4.882e-11	-10.131	-10.311	-0.18	0	2.86729e-05
	ZnBr2	1.386e-11	1.386e-11	-10.858	-10.858	0	0	5.37835e-06
	CdBr3-	1.517e-13	1.002e-13	-12.819	-12.999	-0.18	0	5.88669e-08
	PbBr3-	1.236e-13	8.169e-14	-12.908	-13.088	-0.18	0	4.79627e-08
	CoBr2	1.416e-15	1.416e-15	-14.849	-14.849	0	0	5.49476e-10
	ZnBr3-	4.957e-16	3.275e-16	-15.305	-15.485	-0.18	0	1.92355e-10
Br(0)	1.608e-18
	Br2	8.041e-19	8.041e-19	-18.095	-18.095	0	0	3.12029e-13
Br(1)	2.861e-21							0
	HBrO	2.861e-21	2.861e-21	-20.544	-20.544	0	0	1.11021e-15
	BrO-	1.613e-27	1.066e-27	-26.792	-26.972	-0.18	0	6.25922e-22
Br(5)	0
	BrO3-	0	0	-57.439	-57.638	-0.199	0	0
	PbBrO3+	0	0	-58.357	-58.537	-0.18	0	0
	Pb(BrO3)2	0	0	-112.919	-112.919	0	0	0
Br(7)	0
	BrO4-	0	0	-85.642	-85.822	-0.18	0	0
Ca	0.02589
	CaNO3+	0.01408	0.009303	-1.851	-2.031	-0.18	0	54.3839
	Ca+2	0.01181	0.002558	-1.928	-2.592	-0.664	0	45.6161
	CaCl+	1.26e-07	8.322e-08	-6.9	-7.08	-0.18	0	0.000486674
	CaSO4	1.14e-07	1.14e-07	-6.943	-6.943	0	0	0.000440324
	CaF+	2.691e-09	1.778e-09	-8.57	-8.75	-0.18	0	1.0394e-05
	CaCl2	1.502e-11	1.502e-11	-10.823	-10.823	0	0	5.80147e-08
	CaHPO4	2.571e-12	2.571e-12	-11.59	-11.59	0	0	9.93048e-09
	CaOH+	4.791e-14	3.165e-14	-13.32	-13.5	-0.18	0	1.85052e-10
	CaH2PO4+	1.951e-15	1.289e-15	-14.71	-14.89	-0.18	0	7.53573e-12
	CaPO4-	8.879e-19	5.867e-19	-18.052	-18.232	-0.18	0	3.42951e-15
	CaP2O7-2	7.638e-23	1.008e-23	-22.117	-22.996	-0.879	0	2.95017e-19
Cd	0.000144
	Cd+2	0.0001404	2.451e-05	-3.853	-4.611	-0.758	0	97.5
	CdCl+	2.893e-06	1.911e-06	-5.539	-5.719	-0.18	0	2.00903
	CdBr+	8.028e-07	5.304e-07	-6.095	-6.275	-0.18	0	0.5575
	CdCl2	1.272e-09	1.272e-09	-8.896	-8.896	0	0	0.000883333
	CdBr2	3.926e-10	3.926e-10	-9.406	-9.406	0	0	0.000272639
	CdSO4	7.586e-12	7.586e-12	-11.12	-11.12	0	0	5.26806e-06
	CdOH+	2.734e-13	1.806e-13	-12.563	-12.743	-0.18	0	1.89861e-07
	CdBr3-	1.517e-13	1.002e-13	-12.819	-12.999	-0.18	0	1.05347e-07
	CdCl3-	7.578e-14	5.007e-14	-13.12	-13.3	-0.18	0	5.2625e-08
	Cd(OH)Cl	1.216e-14	1.216e-14	-13.915	-13.915	0	0	8.44444e-09
	Cd2OH+3	1.281e-15	2.169e-17	-14.892	-16.664	-1.771	0	8.89583e-10
	Cd(OH)2	8.592e-22	8.592e-22	-21.066	-21.066	0	0	5.96667e-16
	CdP2O7-2	4.17e-23	5.506e-24	-22.38	-23.259	-0.879	0	2.89583e-17
	Cd(OH)3-	1.293e-32	8.541e-33	-31.889	-32.069	-0.18	0	8.97917e-27
	Cd(OH)4-2	0	0	-43.292	-44.171	-0.879	0	0
	Cd4(OH)4+4	0	0	-369.807	-372.799	-2.992	0	0
Cl(-1)	0.0002904
	Cl-	0.0002553	0.0001535	-3.593	-3.814	-0.221	0	87.9132
	NaCl	1.752e-05	1.752e-05	-4.757	-4.757	0	0	6.03306
	PbCl+	9.778e-06	6.461e-06	-5.01	-5.19	-0.18	0	3.36708
	CdCl+	2.893e-06	1.911e-06	-5.539	-5.719	-0.18	0	0.996212
	ZnCl+	2.749e-06	1.817e-06	-5.561	-5.741	-0.18	0	0.946625
	MgCl+	1.295e-06	8.554e-07	-5.888	-6.068	-0.18	0	0.445937
	HCl	3.78e-07	3.78e-07	-6.423	-6.423	0	0	0.130165
	MnCl+	1.403e-07	9.273e-08	-6.853	-7.033	-0.18	0	0.0483127
	CaCl+	1.26e-07	8.322e-08	-6.9	-7.08	-0.18	0	0.0433884
	AgCl	1.187e-07	1.187e-07	-6.926	-6.926	0	0	0.0408747
	FeCl+2	3.788e-09	5.808e-10	-8.422	-9.236	-0.814	0	0.00130441
	PbCl2	3.774e-09	3.774e-09	-8.423	-8.423	0	0	0.00129959
	AgCl2-	2.818e-09	1.862e-09	-8.55	-8.73	-0.18	0	0.000970386
	CuCl+	2.44e-09	1.612e-09	-8.613	-8.793	-0.18	0	0.00084022
	FeCl+	1.462e-09	9.658e-10	-8.835	-9.015	-0.18	0	0.000503444
	CdCl2	1.272e-09	1.272e-09	-8.896	-8.896	0	0	0.000438017
	KCl	7.582e-10	7.582e-10	-9.12	-9.12	0	0	0.000261088
	ZnCl2	3.257e-10	3.257e-10	-9.487	-9.487	0	0	0.000112156
	BaCl+	2.221e-10	1.468e-10	-9.653	-9.833	-0.18	0	7.64807e-05
	FeCl2+	1.092e-10	7.217e-11	-9.962	-10.142	-0.18	0	3.76033e-05
	SrCl+	8.306e-11	5.488e-11	-10.081	-10.261	-0.18	0	2.86019e-05
	CoCl+	2.453e-11	1.621e-11	-10.61	-10.79	-0.18	0	8.44697e-06
	NiCl+	1.906e-11	1.26e-11	-10.72	-10.9	-0.18	0	6.56336e-06
	CaCl2	1.502e-11	1.502e-11	-10.823	-10.823	0	0	5.17218e-06
	Zn(OH)Cl	2.72e-12	2.72e-12	-11.565	-11.565	0	0	9.36639e-07
	AgCl3-2	1.478e-12	1.952e-13	-11.83	-12.71	-0.879	0	5.08953e-07
	PbCl3-	4.396e-13	2.905e-13	-12.357	-12.537	-0.18	0	1.51377e-07
	CuCl2	1.303e-13	1.303e-13	-12.885	-12.885	0	0	4.48691e-08
	CdCl3-	7.578e-14	5.007e-14	-13.12	-13.3	-0.18	0	2.6095e-08
	ZnCl3-	4.178e-14	2.76e-14	-13.379	-13.559	-0.18	0	1.43871e-08
	Cd(OH)Cl	1.216e-14	1.216e-14	-13.915	-13.915	0	0	4.18733e-09
	FeCl2	7.954e-16	7.954e-16	-15.099	-15.099	0	0	2.73898e-10
	MnCl3-	7.221e-16	4.771e-16	-15.141	-15.321	-0.18	0	2.48657e-10
	ZnCl4-2	2.432e-16	3.211e-17	-15.614	-16.493	-0.879	0	8.37466e-11
	PbCl4-2	2.146e-16	2.834e-17	-15.668	-16.548	-0.879	0	7.38981e-11
	AgCl4-3	1.562e-16	1.409e-18	-15.806	-17.851	-2.045	0	5.37879e-11
	CuCl2-	1.811e-19	1.196e-19	-18.742	-18.922	-0.18	0	6.23623e-14
	FeCl4-	3.093e-21	2.044e-21	-20.51	-20.69	-0.18	0	1.06508e-15
	CuCl3-2	8.931e-22	1.179e-22	-21.049	-21.928	-0.879	0	3.07541e-16
	FeCl4-2	4.1e-22	5.413e-23	-21.387	-22.267	-0.879	0	1.41185e-16
	CuCl4-2	4.362e-25	5.76e-26	-24.36	-25.24	-0.879	0	1.50207e-19
	SbCl4-	3.423e-25	2.262e-25	-24.466	-24.646	-0.18	0	1.17872e-19
Cl(1)	2.92e-26
	HClO	2.92e-26	2.92e-26	-25.535	-25.535	0	0	1.00551e-20
	ClO-	1.087e-31	7.182e-32	-30.964	-31.144	-0.18	0	3.74311e-26
Cl(3)	0
	HClO2	0	0	-50.158	-50.158	0	0	0
	ClO2-	0	0	-51.188	-51.368	-0.18	0	0
Cl(5)	0
	ClO3-	0	0	-57.541	-57.74	-0.199	0	0
	PbClO3+	0	0	-60.617	-60.797	-0.18	0	0
	Pb(ClO3)2	0	0	-118.83	-118.83	0	0	0
Cl(7)	0
	ClO4-	0	0	-68.215	-68.414	-0.199	0	0
	ZnClO4+	0	0	-69.11	-69.29	-0.18	0	0
Co(2)	4.472e-07
	Co+2	3.247e-07	7.034e-08	-6.488	-7.153	-0.664	0	72.6073
	CoNO3+	1.224e-07	8.088e-08	-6.912	-7.092	-0.18	0	27.3703
	CoCl+	2.453e-11	1.621e-11	-10.61	-10.79	-0.18	0	0.00548524
	CoSO4	2.374e-14	2.374e-14	-13.624	-13.624	0	0	5.30859e-06
	CoBr2	1.416e-15	1.416e-15	-14.849	-14.849	0	0	3.16637e-07
	Co2OH+3	1.615e-22	2.734e-24	-21.792	-23.563	-1.771	0	3.61136e-14
	Co(OH)2	8.552e-23	8.552e-23	-22.068	-22.068	0	0	1.91234e-14
	HCoO2-	4.257e-23	2.812e-23	-22.371	-22.551	-0.18	0	9.51923e-15
	Co(OH)4-2	0	0	-44.284	-45.163	-0.879	0	0
	Co4(OH)4+4	0	0	-48.23	-51.222	-2.992	0	0
Co(3)	1.161e-25
	Co+3	1.161e-25	1.965e-27	-24.935	-26.707	-1.771	0	2.59615e-17
Cr(2)	1.028e-06
	Cr+2	1.028e-06	1.576e-07	-5.988	-6.803	-0.814	0	100
Cu(1)	1.162e-16
	Cu+	1.16e-16	7.666e-17	-15.935	-16.115	-0.18	0	6.54258e-10
	CuCl2-	1.811e-19	1.196e-19	-18.742	-18.922	-0.18	0	1.02143e-12
	CuCl3-2	8.931e-22	1.179e-22	-21.049	-21.928	-0.879	0	5.03723e-15
Cu(2)	1.773e-05
	Cu+2	1.773e-05	3.841e-06	-4.751	-5.416	-0.664	0	100
	CuCl+	2.44e-09	1.612e-09	-8.613	-8.793	-0.18	0	0.013762
	CuSO4	2.683e-10	2.683e-10	-9.571	-9.571	0	0	0.00151325
	CuH2PO4+	1.076e-10	7.112e-11	-9.968	-10.148	-0.18	0	0.000606881
	CuOH+	2.626e-11	1.735e-11	-10.581	-10.761	-0.18	0	0.000148111
	CuF+	1.259e-11	8.321e-12	-10.9	-11.08	-0.18	0	7.10096e-05
	CuCl2	1.303e-13	1.303e-13	-12.885	-12.885	0	0	7.34913e-07
	CuHPO4	8.065e-14	8.065e-14	-13.093	-13.093	0	0	4.54879e-07
	CuPO4-	3.272e-18	2.162e-18	-17.485	-17.665	-0.18	0	1.84546e-11
	CuCl4-2	4.362e-25	5.76e-26	-24.36	-25.24	-0.879	0	2.46024e-18
	CuO2-2	6.59e-37	8.701e-38	-36.181	-37.06	-0.879	0	3.71686e-30
F	0.001084
	AlF+2	0.001054	0.0001616	-2.977	-3.792	-0.814	0	97.2325
	AlF2+	1.331e-05	8.795e-06	-4.876	-5.056	-0.18	0	1.22786
	HF	2.301e-06	2.301e-06	-5.638	-5.638	0	0	0.212269
	FeF+2	3.036e-07	4.656e-08	-6.518	-7.332	-0.814	0	0.0280074
	HAsO3F-	2.59e-07	1.711e-07	-6.587	-6.767	-0.18	0	0.023893
	F-	2.161e-07	1.367e-07	-6.665	-6.864	-0.199	0	0.0199354
	MgF+	3.565e-08	2.355e-08	-7.448	-7.628	-0.18	0	0.00328875
	ZnF+	2.059e-08	1.36e-08	-7.686	-7.866	-0.18	0	0.00189945
	AlF3	1.513e-08	1.513e-08	-7.82	-7.82	0	0	0.00139576
	NaF	9.496e-09	9.496e-09	-8.022	-8.022	0	0	0.000876015
	Sb(OH)2F	3.712e-09	3.712e-09	-8.43	-8.43	0	0	0.000342435
	CaF+	2.691e-09	1.778e-09	-8.57	-8.75	-0.18	0	0.000248247
	PbF+	2.032e-09	1.343e-09	-8.692	-8.872	-0.18	0	0.000187454
	MnF+	1.58e-09	1.044e-09	-8.801	-8.981	-0.18	0	0.000145756
	AsO3F-2	1.592e-10	2.102e-11	-9.798	-10.677	-0.879	0	1.46863e-05
	FeF2+	1.559e-10	1.03e-10	-9.807	-9.987	-0.18	0	1.43819e-05
	FeF+	4.094e-11	2.705e-11	-10.388	-10.568	-0.18	0	3.77675e-06
	H2F2	1.317e-11	1.317e-11	-10.881	-10.881	0	0	1.21494e-06
	CuF+	1.259e-11	8.321e-12	-10.9	-11.08	-0.18	0	1.16144e-06
	HPO3F-	9.426e-12	6.228e-12	-11.026	-11.206	-0.18	0	8.69557e-07
	AlF4-	7.865e-13	5.196e-13	-12.104	-12.284	-0.18	0	7.25554e-08
	H2PO3F	4.367e-13	4.367e-13	-12.36	-12.36	0	0	4.0286e-08
	BaF+	4.063e-13	2.684e-13	-12.391	-12.571	-0.18	0	3.74815e-08
	PO3F-2	3.421e-13	4.517e-14	-12.466	-13.345	-0.879	0	3.1559e-08
	SrF+	1.82e-13	1.203e-13	-12.74	-12.92	-0.18	0	1.67897e-08
	HF2-	1.153e-13	7.619e-14	-12.938	-13.118	-0.18	0	1.06365e-08
	AgF	3.493e-14	3.493e-14	-13.457	-13.457	0	0	3.22232e-09
	PbF2	1.118e-15	1.118e-15	-14.951	-14.951	0	0	1.03137e-10
	SiF6-2	5.416e-25	7.151e-26	-24.266	-25.146	-0.879	0	4.99631e-20
Fe(2)	3.988e-05
	Fe+2	3.988e-05	8.638e-06	-4.399	-5.064	-0.664	0	2.61186
	FeCl+	1.462e-09	9.658e-10	-8.835	-9.015	-0.18	0	9.57508e-05
	FeSO4	4.174e-10	4.174e-10	-9.379	-9.379	0	0	2.73368e-05
	FeF+	4.094e-11	2.705e-11	-10.388	-10.568	-0.18	0	2.68128e-06
	FeOH+	3.621e-13	2.392e-13	-12.441	-12.621	-0.18	0	2.3715e-08
	FeHPO4	6.29e-14	6.29e-14	-13.201	-13.201	0	0	4.11951e-09
	FeCl2	7.954e-16	7.954e-16	-15.099	-15.099	0	0	5.20932e-11
	FeH2PO4+	1.314e-16	8.682e-17	-15.881	-16.061	-0.18	0	8.60578e-12
	FePO4-	8.848e-20	5.846e-20	-19.053	-19.233	-0.18	0	5.79482e-15
	FeCl4-2	4.1e-22	5.413e-23	-21.387	-22.267	-0.879	0	2.68521e-17
	Fe(OH)2	1.664e-22	1.664e-22	-21.779	-21.779	0	0	1.0898e-17
	Fe(OH)3-	8.784e-31	5.804e-31	-30.056	-30.236	-0.18	0	5.75291e-26
	Fe(OH)4-2	0	0	-42.415	-43.294	-0.879	0	0
Fe(3)	0.001487
	FeNO3+2	0.001075	0.0001648	-2.969	-3.783	-0.814	0	70.405
	Fe+3	0.000318	2.271e-05	-3.498	-4.644	-1.146	0	20.8268
	FeOH+2	8.376e-05	1.284e-05	-4.077	-4.891	-0.814	0	5.4857
	Fe2(OH)2+4	4.359e-06	4.44e-09	-5.361	-8.353	-2.992	0	0.285484
	FeHPO4+	9.517e-07	6.288e-07	-6.022	-6.202	-0.18	0	0.0623297
	Fe(OH)2+	5.638e-07	3.725e-07	-6.249	-6.429	-0.18	0	0.036925
	FeF+2	3.036e-07	4.656e-08	-6.518	-7.332	-0.814	0	0.0198837
	Fe3(OH)4+5	9.314e-09	3.456e-13	-8.031	-12.461	-4.431	0	0.000610002
	FeCl+2	3.788e-09	5.808e-10	-8.422	-9.236	-0.814	0	0.000248088
	FeSO4+	1.014e-09	6.701e-10	-8.994	-9.174	-0.18	0	6.64099e-05
	FeF2+	1.559e-10	1.03e-10	-9.807	-9.987	-0.18	0	1.02104e-05
	FeCl2+	1.092e-10	7.217e-11	-9.962	-10.142	-0.18	0	7.15184e-06
	Fe(OH)3	1.526e-11	1.526e-11	-10.816	-10.816	0	0	9.99424e-07
	FeH2PO4+2	4.393e-14	6.737e-15	-13.357	-14.172	-0.814	0	2.87711e-09
	Fe(SO4)2-	5.228e-15	3.454e-15	-14.282	-14.462	-0.18	0	3.42398e-10
	Fe(OH)4-	5.081e-19	3.357e-19	-18.294	-18.474	-0.18	0	3.3277e-14
	FeCl4-	3.093e-21	2.044e-21	-20.51	-20.69	-0.18	0	2.0257e-16
H(0)	1.898e-34
	H2	9.492e-35	1.268e-34	-34.023	-33.897	0.126	0	50.0105
K	0.0002448
	K+	0.0002448	0.0001471	-3.611	-3.832	-0.221	0	100
	KCl	7.582e-10	7.582e-10	-9.12	-9.12	0	0	0.000309722
	KSO4-	5.481e-10	3.621e-10	-9.261	-9.441	-0.18	0	0.000223897
	KBr	4.155e-10	4.155e-10	-9.381	-9.381	0	0	0.00016973
	KHSO4	3.503e-12	3.503e-12	-11.456	-11.456	0	0	1.43096e-06
	KHPO4-	2.454e-15	1.621e-15	-14.61	-14.79	-0.18	0	1.00245e-09
	KOH	4.468e-17	4.468e-17	-16.35	-16.35	0	0	1.82516e-11
	KP2O7-3	2.423e-27	2.185e-29	-26.616	-28.661	-2.045	0	9.89788e-22
Mg	0.02418
	Mg+2	0.02418	0.007139	-1.617	-2.146	-0.53	0	100
	MgCl+	1.295e-06	8.554e-07	-5.888	-6.068	-0.18	0	0.00535567
	MgSO4	5.813e-07	5.813e-07	-6.236	-6.236	0	0	0.00240405
	MgF+	3.565e-08	2.355e-08	-7.448	-7.628	-0.18	0	0.000147436
	MgHPO4	1.061e-11	1.061e-11	-10.974	-10.974	0	0	4.38792e-08
	MgH2PO4+	9.905e-15	6.544e-15	-14.004	-14.184	-0.18	0	4.09636e-11
	MgPO4-	3.335e-18	2.203e-18	-17.477	-17.657	-0.18	0	1.37924e-14
	MgP2O7-2	6.311e-22	8.333e-23	-21.2	-22.079	-0.879	0	2.61001e-18
	Mg4(OH)4+4	2.669e-38	0	-37.574	-40.566	-2.992	0	1.1038e-34
Mn(2)	0.002398
	Mn+2	0.00131	0.0002838	-2.883	-3.547	-0.664	0	54.6289
	Mn(NO3)2	0.0005946	0.0005946	-3.226	-3.226	0	0	24.7957
	MnNO3+	0.0004938	0.0003263	-3.306	-3.486	-0.18	0	20.5922
	MnCl+	1.403e-07	9.273e-08	-6.853	-7.033	-0.18	0	0.00585071
	MnSO4	2.135e-08	2.135e-08	-7.671	-7.671	0	0	0.000890325
	MnH2PO4+	3.094e-09	2.044e-09	-8.509	-8.689	-0.18	0	0.000129024
	MnF+	1.58e-09	1.044e-09	-8.801	-8.981	-0.18	0	6.58882e-05
	MnHPO4	1.973e-12	1.973e-12	-11.705	-11.705	0	0	8.22769e-08
	MnOH+	9.669e-13	6.388e-13	-12.015	-12.195	-0.18	0	4.03211e-08
	Mn2OH+3	1.147e-14	1.942e-16	-13.94	-15.712	-1.771	0	4.78315e-10
	MnCl3-	7.221e-16	4.771e-16	-15.141	-15.321	-0.18	0	3.01126e-11
	MnPO4-	5.289e-19	3.494e-19	-18.277	-18.457	-0.18	0	2.20559e-14
	Mn(OH)2	1.373e-22	1.373e-22	-21.862	-21.862	0	0	5.7256e-18
	Mn2(OH)3+	1.031e-25	6.81e-26	-24.987	-25.167	-0.18	0	4.29942e-21
	Mn(OH)3-	1.708e-32	1.128e-32	-31.768	-31.948	-0.18	0	7.1226e-28
	Mn(OH)4-2	0	0	-43.198	-44.077	-0.879	0	0
Mn(3)	1.226e-14
	Mn+3	1.226e-14	2.076e-16	-13.911	-15.683	-1.771	0	5.11259e-10
Mn(6)	0
	MnO4-2	0	0	-51.752	-52.632	-0.879	0	0
Mn(7)	0
	MnO4-	0	0	-48.351	-48.55	-0.199	0	0
Mo	1.789e-07
	MoO4-2	1.789e-07	2.743e-08	-6.747	-7.562	-0.814	0	100
N(5)	1.251
	NO3-	1.207	0.7255	0.082	-0.139	-0.221	0	96.4828
	PbNO3+	0.02701	0.01785	-1.568	-1.748	-0.18	0	2.15907
	CaNO3+	0.01408	0.009303	-1.851	-2.031	-0.18	0	1.1255
	FeNO3+2	0.001075	0.0001648	-2.969	-3.783	-0.814	0	0.0859313
	Mn(NO3)2	0.0005946	0.0005946	-3.226	-3.226	0	0	0.04753
	MnNO3+	0.0004938	0.0003263	-3.306	-3.486	-0.18	0	0.0394724
	HNO3	0.0004161	0.0004161	-3.381	-3.381	0	0	0.0332614
	BaNO3+	2.486e-05	1.643e-05	-4.604	-4.784	-0.18	0	0.00198721
	SrNO3+	4.171e-06	2.756e-06	-5.38	-5.56	-0.18	0	0.000333413
	NiNO3+	2.126e-06	1.405e-06	-5.672	-5.852	-0.18	0	0.000169944
	Ni(NO3)2	6.471e-07	6.471e-07	-6.189	-6.189	0	0	5.17266e-05
	AgNO3	1.805e-07	1.805e-07	-6.744	-6.744	0	0	1.44285e-05
	CoNO3+	1.224e-07	8.088e-08	-6.912	-7.092	-0.18	0	9.78417e-06
Na	0.983
	Na+	0.983	0.6495	-0.007	-0.187	-0.18	0	100
	NaCl	1.752e-05	1.752e-05	-4.757	-4.757	0	0	0.0017823
	NaBr	4.506e-06	4.506e-06	-5.346	-5.346	0	0	0.000458393
	NaSO4-	1.98e-06	1.308e-06	-5.703	-5.883	-0.18	0	0.000201424
	NaF	9.496e-09	9.496e-09	-8.022	-8.022	0	0	9.66022e-07
	NaHSiO3	8.787e-10	8.787e-10	-9.056	-9.056	0	0	8.93896e-08
	NaHPO4-	1.495e-11	9.88e-12	-10.825	-11.005	-0.18	0	1.52085e-09
	NaOH	9.455e-14	9.455e-14	-13.024	-13.024	0	0	9.61851e-12
	NaHP2O7-2	1.329e-18	1.755e-19	-17.876	-18.756	-0.879	0	1.35198e-16
	NaAlO2	1.212e-20	1.212e-20	-19.916	-19.916	0	0	1.23296e-18
	Na2P2O7-2	3.091e-23	4.081e-24	-22.51	-23.389	-0.879	0	3.14446e-21
	NaP2O7-3	8.772e-24	7.911e-26	-23.057	-25.102	-2.045	0	8.9237e-22
Ni	6.332e-06
	Ni+2	3.558e-06	7.709e-07	-5.449	-6.113	-0.664	0	56.1908
	NiNO3+	2.126e-06	1.405e-06	-5.672	-5.852	-0.18	0	33.5755
	Ni(NO3)2	6.471e-07	6.471e-07	-6.189	-6.189	0	0	10.2195
	NiBr+	7.389e-11	4.882e-11	-10.131	-10.311	-0.18	0	0.00116693
	NiSO4	3.226e-11	3.226e-11	-10.491	-10.491	0	0	0.000509476
	NiCl+	1.906e-11	1.26e-11	-10.72	-10.9	-0.18	0	0.000301011
	Ni2OH+3	6.134e-20	1.038e-21	-19.212	-20.984	-1.771	0	9.6873e-13
	NiHP2O7-	8.26e-23	5.457e-23	-22.083	-22.263	-0.18	0	1.30449e-15
	Ni(OH)2	6.048e-23	6.048e-23	-22.218	-22.218	0	0	9.55148e-16
	NiP2O7-2	2.968e-26	3.919e-27	-25.527	-26.407	-0.879	0	4.6873e-19
	Ni(OH)3-	8.11e-32	5.358e-32	-31.091	-31.271	-0.18	0	1.2808e-24
	Ni4(OH)4+4	0	0	-41.371	-44.363	-2.992	0	0
O(0)	5.463e-25
	O2	2.731e-25	3.65e-25	-24.564	-24.438	0.126	0	49.9908
P(5)	2.049e-06
	FeHPO4+	9.517e-07	6.288e-07	-6.022	-6.202	-0.18	0	46.447
	H3PO4	5.729e-07	5.729e-07	-6.242	-6.242	0	0	27.96
	H2PO4-	5.133e-07	3.391e-07	-6.29	-6.47	-0.18	0	25.0512
	AlHPO4+	8.221e-09	5.432e-09	-8.085	-8.265	-0.18	0	0.40122
	MnH2PO4+	3.094e-09	2.044e-09	-8.509	-8.689	-0.18	0	0.151
	CuH2PO4+	1.076e-10	7.112e-11	-9.968	-10.148	-0.18	0	0.00525134
	ZnHPO4	2.345e-11	2.345e-11	-10.63	-10.63	0	0	0.00114446
	NaHPO4-	1.495e-11	9.88e-12	-10.825	-11.005	-0.18	0	0.000729624
	HPO4-2	1.385e-11	1.829e-12	-10.858	-11.738	-0.879	0	0.000675939
	MgHPO4	1.061e-11	1.061e-11	-10.974	-10.974	0	0	0.000517814
	HPO3F-	9.426e-12	6.228e-12	-11.026	-11.206	-0.18	0	0.000460029
	PbHPO4	3.358e-12	3.358e-12	-11.474	-11.474	0	0	0.000163885
	CaHPO4	2.571e-12	2.571e-12	-11.59	-11.59	0	0	0.000125476
	MnHPO4	1.973e-12	1.973e-12	-11.705	-11.705	0	0	9.62909e-05
	H2PO3F	4.367e-13	4.367e-13	-12.36	-12.36	0	0	2.13128e-05
	PO3F-2	3.421e-13	4.517e-14	-12.466	-13.345	-0.879	0	1.66959e-05
	CuHPO4	8.065e-14	8.065e-14	-13.093	-13.093	0	0	3.93607e-06
	FeHPO4	6.29e-14	6.29e-14	-13.201	-13.201	0	0	3.06979e-06
	FeH2PO4+2	4.393e-14	6.737e-15	-13.357	-14.172	-0.814	0	2.14397e-06
	AlH2PO4+2	1.946e-14	2.985e-15	-13.711	-14.525	-0.814	0	9.49732e-07
	MgH2PO4+	9.905e-15	6.544e-15	-14.004	-14.184	-0.18	0	4.83407e-07
	H2P2O7-2	4.157e-15	5.489e-16	-14.381	-15.261	-0.879	0	2.02879e-07
	KHPO4-	2.454e-15	1.621e-15	-14.61	-14.79	-0.18	0	1.19766e-07
	H3P2O7-	2.094e-15	1.383e-15	-14.679	-14.859	-0.18	0	1.02196e-07
	CaH2PO4+	1.951e-15	1.289e-15	-14.71	-14.89	-0.18	0	9.52172e-08
	PbH2PO4+	1.4e-15	9.248e-16	-14.854	-15.034	-0.18	0	6.8326e-08
	ZnH2PO4+	5.756e-16	3.803e-16	-15.24	-15.42	-0.18	0	2.80918e-08
	H4P2O7	4.456e-16	4.456e-16	-15.351	-15.351	0	0	2.17472e-08
	FeH2PO4+	1.314e-16	8.682e-17	-15.881	-16.061	-0.18	0	6.41288e-09
	SrHPO4	1.264e-16	1.264e-16	-15.898	-15.898	0	0	6.16886e-09
	ZnPO4-	8.877e-17	5.865e-17	-16.052	-16.232	-0.18	0	4.33236e-09
	MgPO4-	3.335e-18	2.203e-18	-17.477	-17.657	-0.18	0	1.62762e-10
	CuPO4-	3.272e-18	2.162e-18	-17.485	-17.665	-0.18	0	1.59688e-10
	HP2O7-3	1.342e-18	1.21e-20	-17.872	-19.917	-2.045	0	6.54954e-11
	NaHP2O7-2	1.329e-18	1.755e-19	-17.876	-18.756	-0.879	0	6.48609e-11
	PbP2O7-2	9.971e-19	1.316e-19	-18.001	-18.881	-0.879	0	4.86628e-11
	CaPO4-	8.879e-19	5.867e-19	-18.052	-18.232	-0.18	0	4.33333e-11
	MnPO4-	5.289e-19	3.494e-19	-18.277	-18.457	-0.18	0	2.58126e-11
	SrH2PO4+	9.813e-20	6.484e-20	-19.008	-19.188	-0.18	0	4.78917e-12
	FePO4-	8.848e-20	5.846e-20	-19.053	-19.233	-0.18	0	4.3182e-12
	PO4-3	8.383e-21	7.56e-23	-20.077	-22.121	-2.045	0	4.09126e-13
	MgP2O7-2	6.311e-22	8.333e-23	-21.2	-22.079	-0.879	0	3.08004e-14
	NiHP2O7-	8.26e-23	5.457e-23	-22.083	-22.263	-0.18	0	4.03123e-15
	CaP2O7-2	7.638e-23	1.008e-23	-22.117	-22.996	-0.879	0	3.72767e-15
	CdP2O7-2	4.17e-23	5.506e-24	-22.38	-23.259	-0.879	0	2.03514e-15
	Na2P2O7-2	3.091e-23	4.081e-24	-22.51	-23.389	-0.879	0	1.50854e-15
	NaP2O7-3	8.772e-24	7.911e-26	-23.057	-25.102	-2.045	0	4.28111e-16
	P2O7-4	3.211e-24	6.762e-28	-23.493	-27.17	-3.677	0	1.56711e-16
	NiP2O7-2	2.968e-26	3.919e-27	-25.527	-26.407	-0.879	0	1.44851e-18
	KP2O7-3	2.423e-27	2.185e-29	-26.616	-28.661	-2.045	0	1.18253e-19
	SrP2O7-2	7.155e-28	9.447e-29	-27.145	-28.025	-0.879	0	3.49195e-20
Pb(2)	0.03654
	PbNO3+	0.02701	0.01785	-1.568	-1.748	-0.18	0	73.919
	Pb+2	0.009509	0.001458	-2.022	-2.836	-0.814	0	26.0235
	PbCl+	9.778e-06	6.461e-06	-5.01	-5.19	-0.18	0	0.0267597
	PbBr+	4.995e-06	3.3e-06	-5.301	-5.481	-0.18	0	0.01367
	Pb2OH+3	4.43e-09	7.499e-11	-8.354	-10.125	-1.771	0	1.21237e-05
	PbOH+	3.901e-09	2.577e-09	-8.409	-8.589	-0.18	0	1.0676e-05
	PbCl2	3.774e-09	3.774e-09	-8.423	-8.423	0	0	1.03284e-05
	PbF+	2.032e-09	1.343e-09	-8.692	-8.872	-0.18	0	5.56103e-06
	PbBr2	1.031e-09	1.031e-09	-8.987	-8.987	0	0	2.82157e-06
	PbHPO4	3.358e-12	3.358e-12	-11.474	-11.474	0	0	9.18993e-09
	PbCl3-	4.396e-13	2.905e-13	-12.357	-12.537	-0.18	0	1.20307e-09
	PbBr3-	1.236e-13	8.169e-14	-12.908	-13.088	-0.18	0	3.38259e-10
	PbH2PO4+	1.4e-15	9.248e-16	-14.854	-15.034	-0.18	0	3.83142e-12
	PbF2	1.118e-15	1.118e-15	-14.951	-14.951	0	0	3.05966e-12
	PbCl4-2	2.146e-16	2.834e-17	-15.668	-16.548	-0.879	0	5.87302e-13
	Pb(OH)2	9.088e-17	9.088e-17	-16.042	-16.042	0	0	2.48714e-13
	PbP2O7-2	9.971e-19	1.316e-19	-18.001	-18.881	-0.879	0	2.72879e-15
	Pb4(OH)4+4	3.441e-22	3.505e-25	-21.463	-24.455	-2.992	0	9.41708e-19
	Pb3(OH)4+2	1.567e-24	2.404e-25	-23.805	-24.619	-0.814	0	4.28845e-21
	Pb(OH)3-	1.219e-25	8.052e-26	-24.914	-25.094	-0.18	0	3.33607e-22
	Pb6(OH)8+4	0	0	-42.046	-45.038	-2.992	0	0
	PbBrO3+	0	0	-58.357	-58.537	-0.18	0	0
	PbClO3+	0	0	-60.617	-60.797	-0.18	0	0
	Pb(BrO3)2	0	0	-112.919	-112.919	0	0	0
	Pb(ClO3)2	0	0	-118.83	-118.83	0	0	0
Pb(4)	7.151e-31
	Pb+4	7.151e-31	7.284e-34	-30.146	-33.138	-2.992	0	1.95703e-27
S(6)	6.027e-06
	SO4-2	2.309e-06	3.049e-07	-5.637	-6.516	-0.879	0	38.3109
	NaSO4-	1.98e-06	1.308e-06	-5.703	-5.883	-0.18	0	32.8522
	MgSO4	5.813e-07	5.813e-07	-6.236	-6.236	0	0	9.64493
	HSO4-	5.112e-07	3.377e-07	-6.291	-6.471	-0.18	0	8.48183
	ZnSO4	4.514e-07	4.514e-07	-6.345	-6.345	0	0	7.48963
	CaSO4	1.14e-07	1.14e-07	-6.943	-6.943	0	0	1.89149
	AlSO4+	5.583e-08	3.689e-08	-7.253	-7.433	-0.18	0	0.926332
	MnSO4	2.135e-08	2.135e-08	-7.671	-7.671	0	0	0.354239
	FeSO4+	1.014e-09	6.701e-10	-8.994	-9.174	-0.18	0	0.0168243
	KSO4-	5.481e-10	3.621e-10	-9.261	-9.441	-0.18	0	0.00909408
	FeSO4	4.174e-10	4.174e-10	-9.379	-9.379	0	0	0.0069255
	CuSO4	2.683e-10	2.683e-10	-9.571	-9.571	0	0	0.00445163
	SrSO4	3.663e-11	3.663e-11	-10.436	-10.436	0	0	0.000607765
	NiSO4	3.226e-11	3.226e-11	-10.491	-10.491	0	0	0.000535258
	CdSO4	7.586e-12	7.586e-12	-11.12	-11.12	0	0	0.000125867
	KHSO4	3.503e-12	3.503e-12	-11.456	-11.456	0	0	5.81218e-05
	H2SO4	3.494e-12	3.494e-12	-11.457	-11.457	0	0	5.79725e-05
	VSO4+	1.922e-12	1.27e-12	-11.716	-11.896	-0.18	0	3.18898e-05
	Al(SO4)2-	1.322e-12	8.731e-13	-11.879	-12.059	-0.18	0	2.19346e-05
	CoSO4	2.374e-14	2.374e-14	-13.624	-13.624	0	0	3.93894e-07
	Fe(SO4)2-	5.228e-15	3.454e-15	-14.282	-14.462	-0.18	0	8.6743e-08
Sb	3.599e-07
	Sb(OH)3	2.321e-07	2.321e-07	-6.634	-6.634	0	0	64.4901
	Sb(OH)2+	1.242e-07	8.204e-08	-6.906	-7.086	-0.18	0	34.5096
	Sb(OH)2F	3.712e-09	3.712e-09	-8.43	-8.43	0	0	1.0314
	Sb(OH)4-	3.554e-17	2.348e-17	-16.449	-16.629	-0.18	0	9.87497e-09
	SbCl4-	3.423e-25	2.262e-25	-24.466	-24.646	-0.18	0	9.51098e-17
Si	0.00287
	SiO2	0.00287	0.00287	-2.542	-2.542	0	0	100
	NaHSiO3	8.787e-10	8.787e-10	-9.056	-9.056	0	0	3.06167e-05
	HSiO3-	4.346e-11	2.872e-11	-10.362	-10.542	-0.18	0	1.51429e-06
	H6(H2SiO4)4-2	7.087e-20	9.358e-21	-19.15	-20.029	-0.879	0	2.46934e-15
	H2SiO4-2	1.829e-21	2.414e-22	-20.738	-21.617	-0.879	0	6.37282e-17
	SiF6-2	5.416e-25	7.151e-26	-24.266	-25.146	-0.879	0	1.88711e-20
	H4(H2SiO4)4-4	1.852e-35	3.901e-39	-34.732	-38.409	-3.677	0	6.45296e-31
Sr	7.618e-06
	SrNO3+	4.171e-06	2.756e-06	-5.38	-5.56	-0.18	0	54.7519
	Sr+2	3.447e-06	6.02e-07	-5.463	-6.22	-0.758	0	45.2481
	SrCl+	8.306e-11	5.488e-11	-10.081	-10.261	-0.18	0	0.00109031
	SrSO4	3.663e-11	3.663e-11	-10.436	-10.436	0	0	0.000480835
	SrF+	1.82e-13	1.203e-13	-12.74	-12.92	-0.18	0	2.38908e-06
	SrHPO4	1.264e-16	1.264e-16	-15.898	-15.898	0	0	1.65923e-09
	SrOH+	4.093e-18	2.704e-18	-17.388	-17.568	-0.18	0	5.3728e-11
	SrH2PO4+	9.813e-20	6.484e-20	-19.008	-19.188	-0.18	0	1.28813e-12
	SrP2O7-2	7.155e-28	9.447e-29	-27.145	-28.025	-0.879	0	9.39223e-21
Tl(1)	5.037e-08
	Tl+	5.037e-08	2.848e-08	-7.298	-7.545	-0.248	0	100
Tl(3)	6.496e-23
	Tl+3	6.496e-23	1.1e-24	-22.187	-23.959	-1.771	0	1.28966e-13
V(3)	1.212e-07
	V+3	1.151e-07	1.948e-09	-6.939	-8.71	-1.771	0	94.967
	VOH+2	6.115e-09	9.378e-10	-8.214	-9.028	-0.814	0	5.04538
	V(OH)2+	2.724e-11	1.8e-11	-10.565	-10.745	-0.18	0	0.0224752
	VSO4+	1.922e-12	1.27e-12	-11.716	-11.896	-0.18	0	0.00158581
	V2(OH)2+4	4.531e-15	4.615e-18	-14.344	-17.336	-2.992	0	3.73845e-06
Zn	0.03252
	Zn+2	0.03252	0.007045	-1.488	-2.152	-0.664	0	100
	ZnCl+	2.749e-06	1.817e-06	-5.561	-5.741	-0.18	0	0.00845326
	ZnSO4	4.514e-07	4.514e-07	-6.345	-6.345	0	0	0.00138807
	ZnBr+	3.656e-07	2.415e-07	-6.437	-6.617	-0.18	0	0.00112423
	ZnF+	2.059e-08	1.36e-08	-7.686	-7.866	-0.18	0	6.33149e-05
	ZnOH+	1.024e-09	6.767e-10	-8.99	-9.17	-0.18	0	3.14883e-06
	ZnCl2	3.257e-10	3.257e-10	-9.487	-9.487	0	0	1.00154e-06
	ZnHPO4	2.345e-11	2.345e-11	-10.63	-10.63	0	0	7.21095e-08
	ZnBr2	1.386e-11	1.386e-11	-10.858	-10.858	0	0	4.26199e-08
	Zn(OH)Cl	2.72e-12	2.72e-12	-11.565	-11.565	0	0	8.36408e-09
	ZnCl3-	4.178e-14	2.76e-14	-13.379	-13.559	-0.18	0	1.28475e-10
	ZnH2PO4+	5.756e-16	3.803e-16	-15.24	-15.42	-0.18	0	1.76999e-12
	ZnBr3-	4.957e-16	3.275e-16	-15.305	-15.485	-0.18	0	1.52429e-12
	Zn(OH)2	2.538e-16	2.538e-16	-15.595	-15.595	0	0	7.80443e-13
	ZnCl4-2	2.432e-16	3.211e-17	-15.614	-16.493	-0.879	0	7.47847e-13
	ZnPO4-	8.877e-17	5.865e-17	-16.052	-16.232	-0.18	0	2.7297e-13
	Zn(OH)3-	1.043e-25	6.89e-26	-24.982	-25.162	-0.18	0	3.20726e-22
	Zn(OH)4-2	7.793e-36	1.029e-36	-35.108	-35.988	-0.879	0	2.39637e-32
	ZnClO4+	0	0	-69.11	-69.29	-0.18	0	0
#NAME?	indices-------------------------------
	Phase	SI**	log	IAP	log	K(298	K	1	atm)
	Sb2O4	14.18	-25.43	-39.61	Sb2O4
	Sb2O5	9.28	-37.65	-46.93	Sb2O5
	Nontronite-H	6.4	-6.29	-12.69	H.33Fe2Al.33Si3.67H2O12
	Nontronite-Na	5.97	-5.71	-11.68	Na.33Fe2Al.33Si3.67H2O12
	Nontronite-Mg	5.77	-6	-11.77	Mg.165Fe2Al.33Si3.67H2O12
	Nontronite-Ca	5.66	-6.08	-11.73	Ca.165Fe2Al.33Si3.67H2O12
	Nontronite-K	5.1	-6.91	-12.01	K.33Fe2Al.33Si3.67H2O12
	Hematite	2.34	2.42	0.08	Fe2O3
	Quartz	1.49	-2.54	-4.03	SiO2
	Tridymite	1.3	-2.54	-3.84	SiO2
	Chalcedony	1.21	-2.54	-3.76	SiO2
	PbHPO4	1.15	-14.57	-15.73	PbHPO4
	Cristobalite(alpha)	0.93	-2.54	-3.48	SiO2
	Coesite	0.68	-2.54	-3.22	SiO2
	Goethite	0.67	1.2	0.53	FeOOH
	Pyromorphite	0.57	-47.33	-47.9	Pb5(PO4)3Cl
	Cristobalite(beta)	0.49	-2.54	-3.03	SiO2
	Sb(OH)3	0.46	-6.63	-7.1	Sb(OH)3
	SiO2(am)	0.2	-2.54	-2.74	SiO2
	Ice	-0.16	-0.02	0.14	H2O
	Chlorargyrite	-0.48	-10.24	-9.76	AgCl
	Anglesite	-1.45	-9.35	-7.91	PbSO4
	H2O(g)	-1.6	-0.02	1.59	H2O
	CoFe2O4	-1.67	-0.83	0.84	CoFe2O4
	Barite	-2.05	-12.06	-10.01	BaSO4
	MnHPO4	-2.34	-15.28	-12.95	MnHPO4
	Strengite	-3.06	-14.46	-11.39	FePO4:2H2O
	Nitrobarite	-3.33	-5.82	-2.49	Ba(NO3)2
	Niter	-3.75	-3.97	-0.22	KNO3
	Matlockite	-4.08	-13.51	-9.43	PbFCl
	Sb2O3	-4.26	-13.22	-8.96	Sb2O3
	NO2(g)	-4.33	4.02	8.35	NO2
	Fe(OH)3	-4.46	1.18	5.64	Fe(OH)3
	PbFCl	-4.52	-13.51	-8.99	PbFCl
	Gypsum	-4.61	-9.14	-4.53	CaSO4:2H2O
	Mordenite	-4.74	-10.1	-5.36	Ca.2895Na.361Al.94Si5.06O12:3.468H2O
	Anhydrite	-4.76	-9.11	-4.35	CaSO4
	Paralaurionite	-4.9	-4.71	0.2	PbClOH
	Diaspore	-5.23	1.92	7.15	AlHO2
	PbBr2	-5.24	-10.49	-5.25	PbBr2
	Bassanite	-5.41	-9.12	-3.71	CaSO4:0.5H2O
	PbBrF	-5.49	-13.53	-8.04	PbBrF
	Halite	-5.56	-4	1.56	NaCl
	CaSO4:0.5H2O(beta)	-5.58	-9.12	-3.54	CaSO4:0.5H2O
	Cotunnite	-5.61	-10.46	-4.85	PbCl2
	Boehmite	-5.63	1.92	7.55	AlO2H
	Gibbsite	-5.84	1.9	7.74	Al(OH)3
	Mirabilite	-5.91	-7.07	-1.15	Na2SO4:10H2O
	FeF3	-5.98	-25.24	-19.26	FeF3
	NaBr:2H2O	-6.15	-4.05	2.1	NaBr:2H2O
	Fluorite	-6.25	-16.32	-10.07	CaF2
	Ag	-6.35	1.63	7.99	Ag
	Sellaite	-6.43	-15.87	-9.44	MgF2
	Berlinite	-6.44	-13.71	-7.27	AlPO4
	Delafossite	-6.52	-12.95	-6.44	CuFeO2
	Thenardite	-6.53	-6.89	-0.36	Na2SO4
	Albite	-6.59	-3.94	2.66	NaAlSi3O8
	Albite_low	-6.59	-3.94	2.66	NaAlSi3O8
	Pyrophyllite	-6.62	-6.33	0.29	Al2Si4O10(OH)2
	Sb4O6(cubic)	-6.74	-26.43	-19.69	Sb4O6
	Epsomite	-6.82	-8.79	-1.96	MgSO4:7H2O
	NaBr	-6.97	-4.02	2.95	NaBr
	Celestite	-7.01	-12.74	-5.72	SrSO4
	Hexahydrite	-7.04	-8.77	-1.73	MgSO4:6H2O
	Alamosite	-7.13	-1.48	5.65	PbSiO3
	K-Feldspar	-7.2	-7.58	-0.38	KAlSi3O8
	Maximum_Microcline	-7.2	-7.58	-0.38	KAlSi3O8
	AlF3	-7.25	-24.52	-17.27	AlF3
	Sr(NO3)2:4H2O	-7.26	-6.57	0.69	Sr(NO3)2:4H2O
	Pentahydrite	-7.36	-8.75	-1.39	MgSO4:5H2O
	Ferrite-Zn	-7.53	4.17	11.7	ZnFe2O4
	Sr(NO3)2	-7.64	-6.5	1.14	Sr(NO3)2
	Analcime	-7.72	-1.66	6.06	Na.96Al.96Si2.04O6:H2O
	Starkeyite	-7.73	-8.73	-1	MgSO4:4H2O
	Lanarkite	-7.8	-8.29	-0.48	Pb2(SO4)O
	Albite_high	-7.91	-3.94	3.98	NaAlSi3O8
	Kaolinite	-7.98	-1.27	6.72	Al2Si2O5(OH)4
	Pb3(PO4)2	-8.09	-28.06	-19.97	Pb3(PO4)2
	Montmor-Na	-8.14	-5.81	2.33	Na.33Mg.33Al1.67Si4O10(OH)2
	Montmor-Mg	-8.33	-6.1	2.23	Mg.495Al1.67Si4O10(OH)2
	Sanidine_high	-8.4	-7.58	0.82	KAlSi3O8
	Kieserite	-8.41	-8.68	-0.27	MgSO4:H2O
	Sylvite	-8.47	-7.65	0.83	KCl
	Montmor-Ca	-8.52	-6.17	2.34	Ca.165Mg.33Al1.67Si4O10(OH)2
	KBr	-8.71	-7.66	1.05	KBr
	Montmor-K	-9	-7.01	1.99	K.33Mg.33Al1.67Si4O10(OH)2
	Magnetite	-9.16	1.26	10.42	Fe3O4
	Tenorite	-9.16	-1.51	7.65	CuO
	Melanterite	-9.3	-11.7	-2.4	FeSO4:7H2O
	Beidellite-H	-9.35	-4.86	4.49	H.33Al2.33Si3.67O10(OH)2
	CdSO4:2.667H2O	-9.36	-11.17	-1.81	CdSO4:2.667H2O
	Ferrite-Cu	-9.38	0.91	10.28	CuFe2O4
	Chalcanthite	-9.39	-12.02	-2.63	CuSO4:5H2O
	Sb4O6(orthorhombic)	-9.39	-26.43	-17.04	Sb4O6
	CdSO4:H2O	-9.48	-11.14	-1.66	CdSO4:H2O
	Trevorite	-9.57	0.21	9.78	NiFe2O4
	Manganite	-9.67	-9.84	-0.16	MnO(OH)
	Jadeite	-9.7	-1.39	8.31	NaAl(SiO3)2
	Jarosite	-9.73	-19.14	-9.41	KFe3(SO4)2(OH)6
	Beidellite-Na	-9.78	-4.28	5.5	Na.33Al2.33Si3.67O10(OH)2
	BaHPO4	-9.88	-17.28	-7.4	BaHPO4
	Beidellite-Mg	-9.97	-4.57	5.41	Mg.165Al2.33Si3.67O10(OH)2
	CdBr2:4H2O	-9.99	-12.34	-2.35	CdBr2:4H2O
	Cd(OH)Cl	-10.02	-6.48	3.54	Cd(OH)Cl
	Jarosite-Na	-10.05	-15.5	-5.45	NaFe3(SO4)2(OH)6
	Beidellite-Ca	-10.09	-4.64	5.44	Ca.165Al2.33Si3.67O10(OH)2
	Dioptase	-10.13	-4.07	6.06	CuSiO2(OH)2
	Chrysocolla	-10.3	-4.09	6.21	CuSiH4O5
	CdBr2	-10.41	-12.27	-1.86	CdBr2
	Pyrolusite	-10.43	-28.09	-17.66	MnO2
	Glauberite	-10.53	-16	-5.47	Na2Ca(SO4)2
	CdCl2:H2O	-10.57	-12.26	-1.68	CdCl2:H2O
	Beidellite-K	-10.64	-5.48	5.16	K.33Al2.33Si3.67O10(OH)2
	Morenosite	-10.69	-12.75	-2.06	NiSO4:7H2O
	NiSO4:6H2O(alpha)	-10.71	-12.73	-2.02	NiSO4:6H2O
	CdSiO3	-10.75	-3.25	7.5	CdSiO3
	Mercallite	-10.87	-12.31	-1.44	KHSO4
	CdSO4	-11.01	-11.13	-0.12	CdSO4
	Ferrosilite	-11.11	-3.7	7.41	FeSiO3
	Bieberite	-11.25	-13.79	-2.55	CoSO4:7H2O
	PbF2	-11.31	-16.56	-5.25	PbF2
	CoSO4:6H2O	-11.39	-13.77	-2.39	CoSO4:6H2O
	SrF2	-11.41	-19.95	-8.54	SrF2
	Litharge	-11.57	1.07	12.64	PbO
	CdCl2	-11.58	-12.24	-0.66	CdCl2
	Corkite	-11.61	-21.41	-9.8	PbFe3(PO4)(SO4)(OH)6
	SrHPO4	-11.71	-17.96	-6.25	SrHPO4
	Massicot	-11.75	1.07	12.82	PbO
	Rhodonite	-11.88	-2.19	9.69	MnSiO3
	MnO2(gamma)	-11.96	-28.09	-16.13	MnO2
	Enstatite	-12.07	-0.79	11.29	MgSiO3
	HCl(g)	-12.08	-5.77	6.3	HCl
	CoHPO4	-12.17	-18.89	-6.72	CoHPO4
	Arcanite	-12.34	-14.18	-1.84	K2SO4
	CoSO4:H2O	-12.46	-13.69	-1.22	CoSO4:H2O
	Stilbite	-12.51	-11.7	0.81	Ca1.019Na.136K.006Al2.18Si6.82O18:7.33H2O
	Nepheline	-12.6	1.15	13.75	NaAlSiO4
	MnSO4	-12.67	-10.06	2.61	MnSO4
	Bloedite	-13.15	-15.62	-2.48	Na2Mg(SO4)2:4H2O
	Nantokite	-13.16	-19.93	-6.77	CuCl
	Kalsilite	-13.35	-2.5	10.85	KAlSiO4
	BaCl2:2H2O	-13.42	-13.21	0.21	BaCl2:2H2O
	Mg1.25SO4(OH)0.5:0.5H2O	-13.43	-8.24	5.2	Mg1.25SO4(OH)0.5:0.5H2O
	MgSO4	-13.49	-8.66	4.83	MgSO4
	Frankdicksonite	-13.51	-19.27	-5.76	BaF2
	MnCl2:4H2O	-14	-11.25	2.75	MnCl2:4H2O
	BaCl2:H2O	-14.02	-13.19	0.82	BaCl2:H2O
	Illite	-14.05	-5.17	8.88	K0.6Mg0.25Al1.8Al0.5Si3.5O10(OH)2
	Analcime-dehy	-14.07	-1.64	12.42	Na.96Al.96Si2.04O6
	Okenite	-14.12	-3.81	10.31	CaSi2O4(OH)2:H2O
	FeSO4	-14.19	-11.58	2.61	FeSO4
	Bischofite	-14.27	-9.88	4.39	MgCl2:6H2O
	Kyanite	-14.3	1.31	15.61	Al2SiO5
	Antarcticite	-14.42	-10.33	4.09	CaCl2:6H2O
	Pb4O(PO4)2	-14.43	-27	-12.57	Pb4O(PO4)2
	Corundum	-14.44	3.85	18.29	Al2O3
	Cd(OH)2	-14.46	-0.73	13.73	Cd(OH)2
	Brucite	-14.54	1.74	16.28	Mg(OH)2
	Andalusite	-14.57	1.31	15.88	Al2SiO5
	CuF2:2H2O	-14.63	-19.18	-4.55	CuF2:2H2O
	Na3H(SO4)2	-14.66	-15.55	-0.89	Na3H(SO4)2
	Bunsenite	-14.67	-2.21	12.46	NiO
	HBr(g)	-14.67	-5.79	8.88	HBr
	FeO	-14.68	-1.16	13.52	FeO
	Chalcocyanite	-14.84	-11.93	2.91	CuSO4
	Sillimanite	-14.93	1.31	16.24	Al2SiO5
	Mn(OH)2(am)	-14.97	0.34	15.31	Mn(OH)2
	Ni(OH)2	-14.97	-2.23	12.75	Ni(OH)2
	MgBr2:6H2O	-15.06	-9.91	5.15	MgBr2:6H2O
	Fe(OH)2	-15.07	-1.18	13.89	Fe(OH)2
	Pseudowollastonite	-15.19	-1.23	13.96	CaSiO3
	MnCl2:2H2O	-15.21	-11.21	4	MnCl2:2H2O
	Mesolite	-15.3	-1.81	13.49	Na.676Ca.657Al1.99Si3.01O10:2.647H2O
	Pyromorphite-OH	-15.31	-41.57	-26.27	Pb5(OH)(PO4)3
	BaCl2	-15.4	-13.17	2.23	BaCl2
	Co(NO3)2	-15.43	-7.43	8	Co(NO3)2
	Hopeite	-15.43	-26.08	-10.66	Zn3(PO4)2:4H2O
	SrCl2:6H2O	-15.45	-13.95	1.49	SrCl2:6H2O
	BaBr2:2H2O	-15.48	-13.24	2.24	BaBr2:2H2O
	Co(OH)2	-15.57	-3.27	12.3	Co(OH)2
	Karelianite	-15.66	-5.71	9.95	V2O3
	Co2SiO4	-15.67	-9.04	6.63	Co2SiO4
	Celadonite	-15.69	-8.38	7.31	KMgAlSi4O10(OH)2
	CoF2	-15.71	-20.88	-5.18	CoF2
	Syngenite	-15.71	-23.31	-7.6	K2Ca(SO4)2:H2O
	Heulandite	-15.73	-12.63	3.11	Ba.065Sr.175Ca.585K.132Na.383Al2.165Si6.835O18:6H2O
	Monteponite	-15.8	-0.71	15.09	CdO
	NiF2:4H2O	-15.85	-19.91	-4.06	NiF2:4H2O
	Alum-K	-16.03	-21	-4.97	KAl(SO4)2:12H2O
	Kainite	-16.05	-16.36	-0.31	KMgClSO4:3H2O
	Sanbornite	-16.13	-6.73	9.41	BaSi2O5
	Mn(OH)3	-16.2	-9.86	6.34	Mn(OH)3
	Plumbogummite	-16.33	-24.48	-8.15	PbAl3(PO4)2(OH)5:H2O
	FeF2	-16.37	-18.79	-2.42	FeF2
	Alunite	-16.52	-16.99	-0.47	KAl3(OH)6(SO4)2
	CoSO4	-16.52	-13.67	2.85	CoSO4
	Smectite-low-Fe-Mg	-16.68	-5.79	10.89	Ca.02Na.15K.2Fe.29Fe.16Mg.9Al1.25Si3.75H2O12
	Clinoptilolite-hy-Na	-16.71	-24.35	-7.65	Na3.467Al3.45Fe.017Si14.533O36:10.877H2O
	Clinoptilolite-Na	-16.71	-24.35	-7.64	Na3.467Al3.45Fe.017Si14.533O36:10.922H2O
	MnCl2:H2O	-16.73	-11.19	5.54	MnCl2:H2O
	CuCl2	-16.76	-13.04	3.72	CuCl2
	CoO	-16.8	-3.25	13.55	CoO
	Ferrite-Mg	-16.84	4.18	21.02	MgFe2O4
	NaFeO2	-16.91	2.97	19.88	NaFeO2
	Mg1.5SO4(OH)	-17	-7.79	9.21	Mg1.5SO4(OH)
	Nickelbischofite	-17	-13.85	3.15	NiCl2:6H2O
	Na4Ca(SO4)3:2H2O	-17.03	-22.92	-5.89	Na4Ca(SO4)3:2H2O
	MgCl2:4H2O	-17.15	-9.84	7.3	MgCl2:4H2O
	SrCl2:2H2O	-17.17	-13.88	3.29	SrCl2:2H2O
	CdF2	-17.18	-18.34	-1.16	CdF2
	Muscovite	-17.19	-3.75	13.45	KAl3Si3O10(OH)2
	Br2(l)	-17.21	-23.78	-6.57	Br2
	Plattnerite	-17.37	-25.33	-7.97	PbO2
	CoCl2:6H2O	-17.48	-14.89	2.59	CoCl2:6H2O
	Paragonite	-17.48	-0.1	17.38	NaAl3Si3O10(OH)2
	Manganosite	-17.56	0.36	17.92	MnO
	SrBr2:6H2O	-17.61	-13.98	3.63	SrBr2:6H2O
	NiCl2:4H2O	-17.66	-13.81	3.85	NiCl2:4H2O
	NiCl2:2H2O	-17.7	-13.78	3.92	NiCl2:2H2O
	Br2(g)	-17.77	-23.78	-6	Br2
	Ferrite-Ca	-17.77	3.73	21.5	CaFe2O4
	Pb3SO6	-17.8	-7.22	10.58	Pb3SO6
	NiSO4	-17.91	-12.63	5.28	NiSO4
	Scolecite	-18.26	-2.52	15.75	CaAl2Si3O10:3H2O
	Pb2SiO4	-18.41	-0.41	18.01	Pb2SiO4
	Clinoptilolite	-18.48	-28.78	-10.29	Na.954K.543Ca.761Mg.124Sr.036Ba.062Mn.002Al3.45Fe.017Si14.5330O46.922H21.844
	Picromerite	-18.51	-22.95	-4.44	K2Mg(SO4)2:6H2O
	CuF2	-18.52	-19.14	-0.62	CuF2
	Laumontite	-18.58	-5.08	13.51	CaAl2Si4O12:4H2O
	SrCl2:H2O	-18.6	-13.87	4.73	SrCl2:H2O
	Cronstedtite-7A	-18.66	-2.48	16.18	Fe2Fe2SiO5(OH)4
	Natrolite	-18.67	-0.28	18.39	Na2Al2Si3O10:2H2O
	Bixbyite	-18.69	-19.66	-0.96	Mn2O3
	BaBr2	-18.78	-13.2	5.58	BaBr2
	Leonite	-18.8	-22.91	-4.11	K2Mg(SO4)2:4H2O
	CoCl2:2H2O	-19.47	-14.82	4.66	CoCl2:2H2O
	Periclase	-19.57	1.76	21.33	MgO
	Natrosilite	-19.62	-1.56	18.07	Na2Si2O5
	SrSiO3	-19.67	-4.86	14.81	SrSiO3
	Mordenite-dehy	-19.8	-10.04	9.77	Ca.2895Na.361Al.94Si5.06O12
	MgOHCl	-19.91	-4.02	15.89	MgOHCl
	Scacchite	-19.92	-11.18	8.74	MnCl2
	Pb(H2PO4)2	-20.39	-30.23	-9.84	Pb(H2PO4)2
	NiF2	-20.66	-19.84	0.82	NiF2
	Clinoptilolite-Ca	-20.68	-28.2	-7.52	Ca1.7335Al3.45Fe.017Si14.533O36:10.922H2O
	Clinoptilolite-hy-Ca	-20.69	-28.21	-7.52	Ca1.7335Al3.45Fe.017Si14.533O36:11.645H2O
	Cu	-20.79	10.71	31.5	Cu
	Aphthitalite	-20.83	-24.72	-3.89	NaK3(SO4)2
	Brushite	-20.91	-14.36	6.55	CaHPO4:2H2O
	Na2SiO3	-21.22	0.99	22.2	Na2SiO3
	Ni2SiO4	-21.25	-6.96	14.29	Ni2SiO4
	Portlandite	-21.25	1.29	22.55	Ca(OH)2
	O2(g)	-21.55	-24.44	-2.89	O2
	Lawrencite	-21.75	-12.69	9.05	FeCl2
	SrCl2	-21.75	-13.85	7.9	SrCl2
	Carnallite	-21.8	-17.53	4.27	KMgCl3:6H2O
	Hydrophilite	-21.97	-10.22	11.75	CaCl2
	Lawsonite	-22.06	0.04	22.11	CaAl2Si2O7(OH)2:H2O
	Smectite-high-Fe-Mg	-22.26	-4.99	17.27	Ca.025Na.1K.2Fe.5Fe.2Mg1.15Al1.25Si3.5H2O12
	NiCl2	-22.34	-13.74	8.6	NiCl2
	MgCl2:2H2O	-22.54	-9.81	12.73	MgCl2:2H2O
	SiF4(g)	-22.56	-37.8	-15.24	SiF4
	K3H(SO4)2	-22.87	-26.49	-3.62	K3H(SO4)2
	Diopside	-22.9	-2.02	20.89	CaMgSi2O6
	CoCl2	-23	-14.78	8.22	CoCl2
	SrBr2:H2O	-23.45	-13.89	9.56	SrBr2:H2O
	Cu3(PO4)2	-23.58	-35.8	-12.22	Cu3(PO4)2
	Antlerite	-23.72	-14.99	8.73	Cu3(SO4)(OH)4
	Ag3PO4	-23.83	-29.06	-5.23	Ag3PO4
	Fayalite	-23.92	-4.86	19.06	Fe2SiO4
	Fluorapatite	-24	-49.16	-25.16	Ca5(PO4)3F
	KAl(SO4)2	-24.06	-20.79	3.27	KAl(SO4)2
	Hedenbergite	-24.46	-4.93	19.53	CaFe(SiO3)2
	SbCl3	-24.49	-23.9	0.59	SbCl3
	Pb4Cl2(OH)6	-24.6	-7.32	17.28	Pb4Cl2(OH)6
	BaSiF6	-24.86	-57.08	-32.22	BaSiF6
	Tephroite	-24.86	-1.83	23.02	Mn2SiO4
	SbBr3	-25	-23.95	1.06	SbBr3
	Cu3(PO4)2:3H2O	-25.38	-35.86	-10.48	Cu3(PO4)2:3H2O
	Clinoptilolite-hy-K	-25.48	-36.93	-11.45	K3.467Al3.45Fe.017Si14.533O36:7.499H2O
	Cd3(PO4)2	-25.49	-33.39	-7.89	Cd3(PO4)2
	Clinoptilolite-K	-25.54	-36.99	-11.45	K3.467Al3.45Fe.017Si14.533O36:10.922H2O
	MgCl2:H2O	-25.86	-9.79	16.07	MgCl2:H2O
	Talc	-25.91	-4.92	20.99	Mg3Si4O10(OH)2
	Hercynite	-26.11	2.69	28.8	FeAl2O4
	Ba(OH)2:8H2O	-26.29	-1.8	24.49	Ba(OH)2:8H2O
	Anorthite	-26.4	0.08	26.48	CaAl2(SiO4)2
	Cuprite	-26.42	-28.33	-1.91	Cu2O
	Tl	-26.66	0.52	27.17	Tl
	Cl2(g)	-26.74	-23.75	2.99	Cl2
	Ni2P2O7	-26.78	-35.68	-8.9	Ni2P2O7
	Polyhalite	-26.78	-41.09	-14.31	K2MgCa2(SO4)4:2H2O
	Clinoptilolite-Sr	-26.83	-34.49	-7.66	Sr1.7335Al3.45Fe.017Si14.533O36:10.922H2O
	Forsterite	-26.84	0.97	27.81	Mg2SiO4
	Clinoptilolite-hy-Sr	-26.88	-34.54	-7.66	Sr1.7335Al3.45Fe.017Si14.533O36:13.893H2O
	SrBr2	-26.94	-13.88	13.07	SrBr2
	Minnesotaite	-27.5	-13.67	13.83	Fe3Si4O10(OH)2
	Gyrolite	-27.85	-5.05	22.8	Ca2Si3O7(OH)2:1.5H2O
	Pb4SO7	-27.87	-6.15	21.71	Pb4SO7
	Oxychloride-Mg	-28.18	-2.35	25.83	Mg2Cl(OH)3:4H2O
	Saponite-H	-28.63	-3.45	25.18	H.33Mg3Al.33Si3.67O10(OH)2
	Monticellite	-29.01	0.52	29.53	CaMgSiO4
	Al2(SO4)3:6H2O	-29.06	-27.51	1.56	Al2(SO4)3:6H2O
	Saponite-Na	-29.06	-2.86	26.2	Na.33Mg3Al.33Si3.67O10(OH)2
	Hinsdalite	-29.08	-19.26	9.82	Al3PPbSO8(OH)6
	Saponite-Mg	-29.25	-3.15	26.1	Mg3.165Al.33Si3.67O10(OH)2
[truncated: 25,818 more rows]
